# Supplementary material for: Capillary compression induced outstanding n-type thermoelectric power factor in CNT films towards intelligent temperature controller
Source: Nat Commun. 2024 Jul 4;15:5617. doi: 10.1038/s41467-024-50057-x (PMC11224367; doi:10.1038/s41467-024-50057-x)
Supplement: Supplementary file 3 — Source Data [file 41467_2024_50057_MOESM3_ESM.xlsx]

## Sheet: Figure 2
figure 2(c)							figure 2(d)					figure 2(e)					figure 2(f)
	σ∥ (MS m-1)		S∥ (μV K-1)					PF∥ (mW m-1 K-2)					PF∥ (mW m-1 K-2)	σ∥ (MS m-1)				μ∥ (cm2 V-1 s-1)
	average value	error	average value	error				average value	error
CNT-o	0.13072	0.00941	70.6927	1.63897			CNT-o	0.65219	0.08533			CNT film	0.28	0.36			CNT-o	114.96
CNT-e	0.32883	0.03118	71.364	1.71431			CNT-e	1.68644	0.08504			MWCNT film	1.8	0.89			CNT-e	292.29
CNT-o/c	1.90964	0.07984	63.5668	1.22343			CNT-o/c	7.70667	0.44292			CNT yarn	2.39	0.75			CNT-o/c	1489.91
CNT-e/c	2.1723	0.07394	65.4786	1.17992			CNT-e/c	9.30784	0.27679			CNT composite film	2.71	0.19			CNT-e/c	1755.03
												Bi0.5Sb1.5Te3 film	2.79	0.07
												CNT/Sb2Te3 yarn	3.42	0.42
												Aligned CNT fiber	4.09	1.13
												Bi0.5Sb1.5Te3 film	4.2	0.23
												MWCNT-CAS filn	4.66	9.9
												This work	9.31	2.17

## Sheet: Figure 3
figure 3(a)							figure 3(b)							figure 3(e)							figure 3(f)					figure 3(g)					figure 3(h)											figure 3(i)
Time (min)	σ∥ (MS m-1)		S∥ (μV K-1)				Time (min)	σ∥ (MS m-1)		S∥ (μV K-1)					CNT-o/c-PEI		CNT-e/c-PEI					PF∥ (mW m-1 K-2)	σ∥ (MS m-1)				PF∥ (mW m-1 K-2)	k (W m-1 K-1)				TMG		TBD		Me-TBD		PEI					σ (MS m-1)	PF (mW m-1 K-2)	Strengrh in parallel direction (Mpa)	Number of bending cycles	Test temperature (oC)
	average value	error	average value	error				average value	error	average value	error			Time (min)	PF∥ (mW m-1 K-2)		PF∥ (mW m-1 K-2)														Time (h)	S∥ (μV K-1)		S∥ (μV K-1)		S∥ (μV K-1)		S∥ (μV K-1)				CNT-e/c-PEI film	2.94	6.75	1123	10000	120
10	2.31702	0.08204	-51.74	0.77386			10	1.8727	0.0415	-51.585	0.12284				average value	error	average value	error			MWCNT film	0.11	0.04			CNT film (n)	1	62.57				average value	error	average value	error	average value	error	average value	error			MWCNT-PEI film	2.31	4.34	-	100000	25
20	2.85259	0.03879	-48.2667	0.84484			20	2.044	0.10302	-48.07	2.00216			10	4.9171	0.07606	6.2926	0.4056			CNT composite film	0.59	1.49			CNT film (p)	1.8	88.48			0	-49.695	2.64762	-45.045	2.18099	-37.72	1.34107	-44.6089	1.16957			Bi2Te2.7Se0.3 film	0.1	4.57	-	1000	-
30	2.9376	0.1178	-47.8511	1.82951			30	2.31169	0.18873	-45.0222	1.21488			20	4.82152	0.35306	6.6125	0.20899			CNT film	1.5	0.36			CNT/polymer composite film (p)	2.5	37.07			24	33.495	5.21415	-38.7425	1.06788	-42.6567	1.36285	-47.884	2.24843			Ag2Se0.69S0.31 film	0.14	2.2	200	100	-
40	2.91824	0.09427	-47.226	0.8286			40	2.44017	0.15492	-42.275	1.28673			30	4.67601	0.17326	6.7489	0.37003			CNT/Bi2Te3 yarn	2.73	0.42			Bi2Te2.3Se0.7 (n)	2.8	1.32			48	46.6138	1.39656	-39.6383	1.94115	-45.3122	2.29273	-52.3622	2.74034			CNT yarn	0.92	4.74	-	3000	25
60	3.00572	0.11698	-46.1817	0.6307			60	2.5793	0.21274	-39.8389	0.99083			40	4.40951	0.23948	6.69966	0.36126			CNT film	3.1	0.22			Mg3Bi1.25Sb (n)	4.1	1.5			72	47.7671	1.64739	-41.0717	1.70191	-50.3175	0.96322	-53.4471	1.87916			CNT film	0.12	0.2	-	-	100
90	3.06648	0.14422	-45.3186	1.36076			90	2.78769	0.1993	-38.45	0.78837			60	4.18629	0.26929	6.5497	0.50273			MWCNT film	4.34	2.31			Cu0.9Ni0.1AgSe (n)	4.26	4.7			96	53.0011	2.99033	-42.3133	1.45829	-48.8767	2.22588	-55.4889	2.50768
120	3.15704	0.10052	-44.65	1.38071			120	2.84673	0.19475	-38.14	0.63139			90	4.09446	0.26563	6.32442	0.47141			CNT/Bi2Te3 film	4.4	0.31			Bi2Te3 composite (n)	4.4	1.69			120	53.965	1.68245	-42.504	1.99578	-50.8486	1.83033	-56.1678	2.75431
														120	4.0076	0.36468	6.24776	0.38226			Bi2Te2.7Se0.3 film	4.57	0.1			Bi2Te3 (p)	4.5	1.2			168	54.812	3.14916	-44.61	1.83622	-51.7957	1.84274	-56.8311	1.68408
																					This work	6.75	2.94			CAS-CNT film (p)	4.66	45.9			336	57.66	2.21775	-45.195	1.4	-55.3033	1.23643	-56.1157	1.94032
																										This work	6.75	85.23			504	58.5343	1.65783	-48.07	1.025	-58.2486	1.64676	-56.036	2.63738
																										CNT film (p)	7.25	99.4			672	64.4157	1.384	-47.4075	1.78671	-54.598	1.93685	-55.526	1.80469
																										CePd3 (p)	7.7	10			840	63.6914	2.16134	-48.625	1.96582	-56.5111	1.59504	-52.328	1.69632
																										This work	9.31	114.3			1008	64.4311	1.7824	-51.74	1.46417	-58.7486	1.70652	-51.185	1.83448
																										AgPd (n)	5.1	36			1176	67.12	1.57376	-51.97	1.74738	-59.086	1.85951	-48.75	4.55383
																										YbAl3 (n)	16	21

## Sheet: Figure 4
figure 4(b)							figure 4(d)				figure 4(f)																				figure 4(g)				figure 4(h)					figure 4(i)
	Mismatching	Matching	Mismatching	Matching				Output power (μW)			35 K			50 K			65 K			80 K			95 K			110 K					△T (K)	Power density (μW g-1)	Power density (W m-2)								Pmax*L/A (W m-1)
kp/kn	Voltage (mV)		△T (oC)				Perpendicular	18.7967			Voltage (mV)	Current (mA)	Output power (μW)	Voltage (mV)	Current (mA)	Output power (μW)	Voltage (mV)	Current (mA)	Output power (μW)	Voltage (mV)	Current (mA)	Output power (μW)	Voltage (mV)	Current (mA)	Output power (μW)	Voltage (mV)	Current (mA)	Output power (μW)			10	13.836	2.11128			Power density (μW g-1)	Power density (W m-2)			SWCNT/PANI film	0.1341
1	4.9043	4.9161	0.0052	-0.006			Annular	20.3377			0.62	0.19071	0.0393	1.4	0.48179	0.2479	2.1	0.75821	0.61114	2.46	0.98304	1.01797	2.83	1.19411	1.49526	3.2	1.39821	2.0444			25	87.2729	13.3172		per-TEG	564.42	54.35			CNT film	0.1416
1.5	4.1508	4.7762	2.5538	2.1622			Parallel	33.7669			2.06	0.165	0.29314	5.01	0.41732	1.849	7.6	0.66	4.5583	9.77	0.8525	7.59275	10.82	1.05143	11.1526	12.43	1.23339	15.2485			40	215.152	32.8306		ann-TEG	648.2	62.18			SWCNT film	0.1845
2	3.6006	4.5589	4.4345	3.3087							3.24	0.14393	0.44214	7.97	0.36446	2.78887	12.14	0.57893	6.87532	15.34	0.75304	11.4522	17.68	0.92893	16.8216	20.2	1.09464	22.9995			55	358.378	54.6859		par-TEG	719.73	109.83			Ag2Se0.67S0.33 film	0.26
2.5	3.1808	4.3935	5.8802	3.9471							4.9	0.11429	0.55421	12.14	0.29	3.49577	18.68	0.46214	8.61803	23.45	0.60821	14.355	27.63	0.75125	21.0855	31.7	0.88929	28.8292			70	526.405	80.3256							Ag2Se/PVP film	0.576
3	2.8497	4.2033	7.0271	4.3064							5.56	0.1025	0.56822	13.84	0.25964	3.58412	21.27	0.41589	8.83586	26.68	0.55054	14.7179	31.56	0.68107	21.6184	36.42	0.805	29.5579			85	719.731	109.826							Ag2Se/Se/PPy Films	0.752
3.5	2.5817	4.0231	7.9599	4.5013							6.06	0.09357	0.57004	15.1	0.23714	3.59564	23.15	0.38232	8.86426	28.67	0.515	14.7652	34.41	0.63018	21.6879	40	0.74107	29.6529												MWCNT film	0.81
4	2.3602	3.8545	8.7337	4.595							6.45	0.08661	0.56301	16.08	0.21964	3.55125	24.75	0.35375	8.75482	31.22	0.46946	14.5829	37.02	0.58357	21.4201	42.8	0.69107	29.2868												MWCNT film	0.96228
4.5	2.1739	3.6974	9.3864	4.6243							7.37	0.07018	0.5247	18.32	0.17964	3.3096	28.3	0.29036	8.15908	35.91	0.38571	13.5906	42.6	0.48393	19.9626	49.5	0.57143	27.2939												Sb2Te3/Te film	1.1475
5	2.0151	3.5513	9.9443	4.6118							8.96	0.04179	0.38968	22.07	0.11268	2.45796	34.63	0.17732	6.05955	43.14	0.25661	10.0934	52.5	0.30714	14.8257	61.67	0.35411	20.2705												This work	2.745
											10.32	0.0175	0.20653	25.49	0.05161	1.3027	39.95	0.08232	3.21152	51.3	0.11089	5.34943	61.8	0.14107	7.85753	72	0.16964	10.7432
											10.78	0.00929	0.11451	26.83	0.02768	0.72227	41.97	0.04625	1.78058	53.93	0.06393	2.96592	65.6	0.07321	4.3565	76.2	0.09464	5.95645
											11.15	0.00268	0.04102	27.77	0.01089	0.25873	43.4	0.02071	0.63783	56.7	0.01446	1.06243	68.27	0.02554	1.56056	79.7	0.03214	2.13368

## Sheet: Figure 5
figure 5(d)						figure 5€								figure 5(i)
4.5 V		4.5 V+ITC				6 V		6 V+ITC		6 V+ITC+Fans				22 V		22 V+ITC+Fans
Time (s)	Temperature (oC)	Time (s)	Temperature (oC)			Time (s)	Temperature (oC)	Time (s)	Temperature (oC)	Time (s)	Temperature (oC)			Time (s)	Temperature (oC)	Time (s)	Temperature (oC)
1	22.9	1	23.8			1	23.8	1	24.3	1	23.9			1	22.8	1	24.7
2	22.9	2	23.8			2	23.8	2	24.3	2	23.9			2	22.8	2	24.7
3	22.9	3	23.8			3	23.8	3	24.3	3	23.9			3	22.8	3	24.7
4	22.9	4	23.8			4	23.8	4	24.3	4	23.9			4	22.8	4	24.7
5	22.9	5	23.8			5	23.8	5	24.3	5	23.9			5	22.8	5	24.7
6	22.9	6	23.8			6	23.8	6	24.3	6	23.9			6	22.8	6	24.7
7	22.9	7	23.8			7	23.8	7	24.2	7	23.9			7	22.8	7	24.7
8	22.9	8	23.7			8	23.8	8	24.2	8	23.8			8	22.7	8	24.6
9	22.9	9	23.7			9	23.8	9	24.2	9	23.8			9	22.7	9	24.6
10	22.9	10	23.7			10	23.8	10	24.4	10	23.8			10	22.7	10	24.6
11	23	11	23.7			11	23.8	11	24.4	11	23.8			11	22.7	11	24.6
12	23	12	23.7			12	24.2	12	24.4	12	23.8			12	22.7	12	24.6
13	23	13	23.7			13	24.2	13	24.8	13	23.8			13	22.7	13	24.6
14	23	14	23.7			14	24.2	14	24.8	14	23.8			14	22.7	14	24.6
15	23.1	15	23.8			15	25.2	15	24.8	15	23.9			15	22.8	15	24.7
16	23.1	16	23.8			16	25.2	16	24.8	16	23.9			16	22.8	16	24.7
17	23.1	17	23.8			17	25.2	17	25.3	17	23.9			17	22.8	17	24.7
18	23.2	18	24.1			18	26.3	18	25.3	18	23.8			18	22.8	18	24.7
19	23.2	19	24			19	26.2	19	25.3	19	23.8			19	22.7	19	24.6
20	23.2	20	24			20	26.2	20	25.8	20	23.8			20	22.7	20	24.6
21	23.5	21	24			21	26.2	21	25.8	21	23.8			21	22.7	21	24.6
22	23.5	22	24.3			22	27.4	22	25.8	22	23.8			22	26.6	22	24.6
23	23.5	23	24.3			23	27.4	23	25.8	23	23.8			23	26.6	23	24.6
24	23.5	24	24.3			24	27.4	24	26.2	24	23.8			24	26.6	24	24.6
25	24	25	24.5			25	28.7	25	26.2	25	23.9			25	39.6	25	24.7
26	24	26	24.5			26	28.7	26	26.2	26	23.9			26	39.6	26	24.7
27	24	27	24.5			27	28.7	27	26.4	27	23.9			27	39.6	27	24.7
28	24.6	28	24.6			28	29.3	28	26.4	28	23.8			28	46.6	28	24.7
29	24.6	29	24.7			29	29.8	29	26.4	29	23.8			29	53.5	29	24.6
30	24.6	30	24.7			30	29.8	30	26.7	30	23.8			30	53.5	30	24.6
31	25.3	31	24.7			31	29.8	31	26.7	31	23.8			31	53.5	31	24.6
32	25.3	32	24.8			32	31	32	26.7	32	23.8			32	65.6	32	24.6
33	25.3	33	24.8			33	31	33	26.7	33	23.8			33	65.6	33	24.6
34	25.3	34	24.8			34	31	34	26.9	34	23.8			34	65.6	34	24.6
35	26	35	24.9			35	32.1	35	26.9	35	23.9			35	75.7	35	24.7
36	26	36	24.9			36	32.1	36	26.9	36	23.9			36	75.7	36	24.7
37	26	37	24.9			37	32.1	37	27	37	23.9			37	75.7	37	24.7
38	26.6	38	24.9			38	32.1	38	27	38	23.8			38	75.7	38	24.7
39	26.6	39	25			39	33.1	39	27	39	23.8			39	83.8	39	24.6
40	26.6	40	25			40	33.1	40	27.2	40	23.8			40	83.8	40	24.6
41	27.2	41	25			41	33.1	41	27.2	41	23.8			41	83.8	41	24.6
42	27.2	42	25			42	34.1	42	27.2	42	23.8			42	90.5	42	24.6
43	27.2	43	25			43	34.1	43	27.3	43	23.8			43	90.5	43	24.6
44	27.2	44	25			44	34.1	44	27.3	44	23.8			44	90.5	44	24.6
45	27.8	45	25.2			45	35.1	45	27.3	45	23.9			45	95.9	45	24.7
46	27.8	46	25.2			46	35.1	46	27.3	46	23.9			46	95.9	46	24.7
47	27.8	47	25.2			47	35.1	47	27.4	47	23.9			47	95.9	47	24.7
48	28.3	48	25.2			48	35.1	48	27.4	48	24			48	95.9	48	24.7
49	28.3	49	25.2			49	36	49	27.4	49	24			49	100.3	49	28
50	28.3	50	25.2			50	36	50	27.5	50	24			50	100.3	50	28
51	28.6	51	25.2			51	36	51	27.5	51	24.2			51	100.3	51	28
52	28.8	52	25.2			52	36.8	52	27.5	52	24.4			52	103.9	52	31
53	28.8	53	25.2			53	36.8	53	27.5	53	24.4			53	103.9	53	34.1
54	28.8	54	25.2			54	36.8	54	27.6	54	24.4			54	103.9	54	34.1
55	29.4	55	25.3			55	37.7	55	27.6	55	25			55	106.9	55	40.2
56	29.4	56	25.3			56	37.7	56	27.6	56	25			56	106.9	56	40.2
57	29.4	57	25.3			57	37.7	57	27.8	57	25			57	106.9	57	40.2
58	29.8	58	25.3			58	37.7	58	27.8	58	25.4			58	106.9	58	40.2
59	29.8	59	25.4			59	38.5	59	27.8	59	25.4			59	109.4	59	45.1
60	29.8	60	25.4			60	38.5	60	27.8	60	25.4			60	109.4	60	45.1
61	29.8	61	25.4			61	38.5	61	27.8	61	25.4			61	109.4	61	45.1
62	30.2	62	25.4			62	39.1	62	27.8	62	25.7			62	111.4	62	48.9
63	30.2	63	25.4			63	39.1	63	27.8	63	25.7			63	111.4	63	48.9
64	30.2	64	25.4			64	39.1	64	27.9	64	25.7			64	111.4	64	48.9
65	30.7	65	25.4			65	39.8	65	27.9	65	26			65	113.2	65	51.8
66	30.7	66	25.5			66	39.9	66	27.9	66	26			66	113.2	66	51.9
67	30.7	67	25.5			67	39.9	67	28	67	26			67	113.2	67	51.9
68	31.1	68	25.5			68	39.9	68	28	68	26.2			68	113.2	68	51.9
69	31.1	69	25.5			69	40.5	69	28	69	26.2			69	114.8	69	54.2
70	31.1	70	25.5			70	40.5	70	28	70	26.2			70	114.8	70	54.2
71	31.1	71	25.5			71	40.5	71	28	71	26.2			71	114.8	71	54.2
72	31.4	72	25.5			72	41.1	72	28	72	26.4			72	116.2	72	56.1
73	31.4	73	25.5			73	41.1	73	28	73	26.4			73	116.2	73	56.1
74	31.4	74	25.5			74	41.1	74	28.1	74	26.4			74	116.2	74	56.1
75	31.9	75	25.5			75	41.1	75	28.1	75	26.6			75	116.2	75	56.1
76	31.9	76	25.6			76	41.7	76	28.1	76	26.6			76	117.5	76	57.8
77	31.9	77	25.6			77	41.7	77	28.2	77	26.6			77	117.5	77	57.8
78	32.2	78	25.6			78	41.7	78	28.2	78	26.7			78	117.5	78	57.8
79	32.2	79	25.7			79	42.3	79	28.2	79	26.7			79	118.6	79	59.2
80	32.2	80	25.7			80	42.3	80	28.2	80	26.7			80	118.6	80	59.2
81	32.2	81	25.7			81	42.3	81	28.2	81	26.7			81	118.6	81	59.2
82	32.4	82	25.7			82	42.8	82	28.2	82	26.8			82	119.5	82	59.2
83	32.4	83	25.7			83	42.8	83	28.2	83	26.8			83	119.5	83	60.3
84	32.4	84	25.7			84	42.8	84	28.4	84	26.8			84	119.5	84	60.3
85	32.7	85	25.7			85	42.8	85	28.4	85	26.9			85	119.5	85	60.3
86	32.7	86	25.7			86	43.3	86	28.4	86	26.9			86	120.5	86	61.4
87	32.7	87	25.7			87	43.3	87	28.4	87	26.9			87	120.5	87	61.4
88	33	88	25.7			88	43.3	88	28.4	88	27			88	120.5	88	61.4
89	33	89	25.8			89	43.8	89	28.4	89	27			89	121.2	89	62.4
90	33	90	25.8			90	43.8	90	28.4	90	27			90	121.2	90	62.4
91	33	91	25.8			91	43.8	91	28.4	91	27			91	121.2	91	62.4
92	33.2	92	25.8			92	44.3	92	28.4	92	27.1			92	121.8	92	63.3
93	33.2	93	25.8			93	44.3	93	28.4	93	27.1			93	121.8	93	63.3
94	33.2	94	25.8			94	44.3	94	28.5	94	27.1			94	121.8	94	63.3
95	33.5	95	25.8			95	44.3	95	28.5	95	27.2			95	121.8	95	63.3
96	33.5	96	25.8			96	44.7	96	28.5	96	27.2			96	122.4	96	64.1
97	33.5	97	25.8			97	44.7	97	28.6	97	27.2			97	122.4	97	64.1
98	33.5	98	25.8			98	44.7	98	28.6	98	27.2			98	122.4	98	64.1
99	33.8	99	25.9			99	45.2	99	28.6	99	27.3			99	122.9	99	64.9
100	33.8	100	25.9			100	45.2	100	28.6	100	27.3			100	122.9	100	64.9
101	33.8	101	25.9			101	45.2	101	28.6	101	27.3			101	122.9	101	64.9
102	34	102	25.9			102	45.5	102	28.6	102	27.3			102	123.4	102	65.6
103	34	103	25.9			103	45.5	103	28.6	103	27.3			103	123.4	103	65.6
104	34	104	25.9			104	45.5	104	28.7	104	27.3			104	123.4	104	65.6
105	34.2	105	25.9			105	45.5	105	28.7	105	27.4			105	123.4	105	65.6
106	34.2	106	25.9			106	45.9	106	28.7	106	27.4			106	124.2	106	66.3
107	34.2	107	25.9			107	45.9	107	28.7	107	27.4			107	124.2	107	66.3
108	34.2	108	25.9			108	45.9	108	28.8	108	27.4			108	124.2	108	66.3
109	34.4	109	26			109	46.3	109	28.8	109	27.5			109	125	109	67.1
110	34.4	110	26			110	46.3	110	28.8	110	27.5			110	125	110	67.1
111	34.4	111	26			111	46.3	111	28.8	111	27.5			111	125	111	67.1
112	34.6	112	26.1			112	46.7	112	28.8	112	27.6			112	125.5	112	67.7
113	34.6	113	26			113	46.6	113	28.8	113	27.6			113	125.5	113	67.7
114	34.6	114	26			114	46.6	114	28.9	114	27.6			114	125.5	114	67.7
115	34.8	115	26			115	46.6	115	28.9	115	27.6			115	125.5	115	67.7
116	34.8	116	26			116	46.9	116	28.9	116	27.6			116	126	116	68.4
117	34.8	117	26			117	46.9	117	28.9	117	27.6			117	126	117	68.4
118	34.8	118	26			118	46.9	118	29	118	27.6			118	126	118	68.4
119	35	119	26.1			119	47.3	119	29	119	27.8			119	126.6	119	69
120	35	120	26.1			120	47.3	120	29	120	27.8			120	126.6	120	69
121	35	121	26.1			121	47.3	121	29	121	27.8			121	126.6	121	69
122	35.2	122	26.1			122	47.3	122	29	122	27.8			122	126.6	122	69
123	35.2	123	26.1			123	47.5	123	29	123	27.8			123	127.1	123	69.6
124	35.2	124	26.1			124	47.5	124	29.1	124	27.8			124	127.1	124	69.6
125	35.3	125	26.1			125	47.5	125	29.1	125	27.9			125	127.1	125	69.6
126	35.3	126	26.2			126	47.7	126	29.1	126	27.9			126	127.7	126	70.2
127	35.3	127	26.2			127	47.7	127	29.2	127	27.9			127	127.7	127	70.2
128	35.3	128	26.2			128	47.7	128	29.2	128	27.9			128	127.7	128	70.2
129	35.5	129	26.3			129	48	129	29.2	129	28			129	128.3	129	70.8
130	35.5	130	26.3			130	48	130	29.2	130	28			130	128.3	130	70.8
131	35.5	131	26.3			131	48	131	29.2	131	28			131	128.3	131	70.8
132	35.6	132	26.3			132	48	132	29.2	132	28			132	128.3	132	70.8
133	35.6	133	26.3			133	48.2	133	29.2	133	28			133	128.8	133	71.4
134	35.6	134	26.3			134	48.2	134	29.3	134	28			134	128.8	134	71.4
135	35.7	135	26.3			135	48.2	135	29.3	135	28.1			135	128.8	135	71.4
136	35.7	136	26.3			136	48.4	136	29.3	136	28.1			136	129.3	136	71.9
137	35.7	137	26.3			137	48.4	137	29.3	137	28.1			137	129.3	137	71.9
138	35.7	138	26.3			138	48.4	138	29.4	138	28.1			138	129.3	138	71.9
139	35.9	139	26.4			139	48.6	139	29.4	139	28.2			139	129.8	139	72.6
140	35.9	140	26.4			140	48.6	140	29.4	140	28.2			140	129.8	140	72.6
141	35.9	141	26.4			141	48.6	141	29.4	141	28.2			141	129.8	141	72.6
142	36	142	26.4			142	48.6	142	29.4	142	28.3			142	129.8	142	72.6
143	36	143	26.4			143	48.9	143	29.4	143	28.3			143	130.3	143	73.1
144	36	144	26.4			144	48.9	144	29.4	144	28.3			144	130.3	144	73.1
145	36	145	26.4			145	48.9	145	29.4	145	28.3			145	130.3	145	73.1
146	36.1	146	26.4			146	49	146	29.4	146	28.3			146	130.6	146	73.6
147	36.1	147	26.4			147	49	147	29.4	147	28.3			147	130.6	147	73.6
148	36.1	148	26.4			148	49	148	29.5	148	28.3			148	130.6	148	73.6
149	36.3	149	26.4			149	49.2	149	29.5	149	28.4			149	131	149	74.2
150	36.3	150	26.5			150	49.3	150	29.5	150	28.4			150	131	150	74.2
151	36.3	151	26.5			151	49.3	151	29.6	151	28.4			151	131	151	74.2
152	36.4	152	26.5			152	49.3	152	29.6	152	28.4			152	131	152	74.2
153	36.4	153	26.5			153	49.4	153	29.6	153	28.4			153	131.5	153	74.8
154	36.4	154	26.5			154	49.4	154	29.6	154	28.4			154	131.5	154	74.8
155	36.4	155	26.5			155	49.4	155	29.6	155	28.4			155	131.5	155	74.8
156	36.4	156	26.5			156	49.5	156	29.6	156	28.5			156	131.9	156	75.3
157	36.4	157	26.5			157	49.5	157	29.7	157	28.5			157	131.9	157	75.3
158	36.4	158	26.5			158	49.5	158	29.7	158	28.5			158	131.9	158	75.3
159	36.6	159	26.5			159	49.7	159	29.7	159	28.6			159	132.4	159	75.8
160	36.6	160	26.6			160	49.7	160	29.7	160	28.6			160	132.5	160	75.8
161	36.6	161	26.6			161	49.7	161	29.7	161	28.6			161	132.5	161	75.8
162	36.7	162	26.6			162	49.7	162	29.7	162	28.7			162	132.5	162	75.8
163	36.7	163	26.6			163	49.8	163	29.7	163	28.7			163	133	163	76.3
164	36.7	164	26.6			164	49.8	164	29.7	164	28.7			164	133	164	76.3
165	36.7	165	26.6			165	49.8	165	29.8	165	28.7			165	133	165	76.3
166	36.7	166	26.6			166	49.9	166	29.8	166	28.7			166	133.5	166	76.8
167	36.7	167	26.6			167	49.9	167	29.8	167	28.7			167	133.5	167	76.8
168	36.7	168	26.6			168	49.9	168	29.9	168	28.7			168	133.5	168	76.8
169	36.9	169	26.6			169	49.9	169	29.9	169	28.8			169	133.5	169	76.8
170	36.9	170	26.7			170	50	170	29.9	170	28.8			170	134.1	170	77.3
171	36.9	171	26.7			171	50	171	29.9	171	28.8			171	134.1	171	77.3
172	37	172	26.7			172	50	172	29.9	172	28.9			172	134.1	172	77.3
173	37	173	26.7			173	50.1	173	29.9	173	28.8			173	134.5	173	77.8
174	37	174	26.7			174	50.1	174	29.9	174	28.8			174	134.5	174	77.8
175	37	175	26.7			175	50.1	175	29.9	175	28.8			175	134.5	175	77.8
176	37	176	26.7			176	50.2	176	29.9	176	28.9			176	134.9	176	78.3
177	37	177	26.7			177	50.2	177	29.9	177	28.9			177	134.9	177	78.3
178	37	178	26.7			178	50.2	178	30	178	28.9			178	134.9	178	78.3
179	37.1	179	26.7			179	50.2	179	30	179	29			179	134.9	179	78.3
180	37.1	180	26.8			180	50.3	180	30	180	29			180	135.5	180	78.8
181	37.1	181	26.8			181	50.3	181	30.1	181	29			181	135.5	181	78.8
182	37.2	182	26.8			182	50.3	182	30.1	182	29			182	135.5	182	78.8
183	37.2	183	26.8			183	50.4	183	30.1	183	29			183	136	183	79.3
184	37.2	184	26.8			184	50.4	184	30.1	184	29			184	136	184	79.3
185	37.2	185	26.8			185	50.4	185	30.1	185	29			185	136	185	79.3
186	37.3	186	26.8			186	50.5	186	30.1	186	29.1			186	136.5	186	79.7
187	37.3	187	26.8			187	50.5	187	30.1	187	29.1			187	136.5	187	79.7
188	37.3	188	26.8			188	50.5	188	30.1	188	29.1			188	136.5	188	79.7
189	37.3	189	26.8			189	50.5	189	30.1	189	29.1			189	136.5	189	79.7
190	37.3	190	26.9			190	50.6	190	30.1	190	29.1			190	137	190	80.1
191	37.3	191	26.9			191	50.6	191	30.1	191	29.1			191	137	191	80.1
192	37.3	192	26.9			192	50.6	192	30.2	192	29.1			192	137	192	80.1
193	37.4	193	26.9			193	50.7	193	30.2	193	29.2			193	137.7	193	80.6
194	37.4	194	26.9			194	50.7	194	30.2	194	29.2			194	137.7	194	80.6
195	37.4	195	26.9			195	50.7	195	30.2	195	29.2			195	137.7	195	80.6
196	37.4	196	27			196	50.8	196	30.2	196	29.3			196	138.2	196	81.1
197	37.4	197	26.9			197	50.8	197	30.2	197	29.3			197	138.1	197	81.1
198	37.4	198	26.9			198	50.8	198	30.3	198	29.3			198	138.1	198	81.1
199	37.4	199	26.9			199	50.8	199	30.3	199	29.3			199	138.1	199	81.1
200	37.4	200	26.9			200	50.8	200	30.3	200	29.3			200	138.7	200	81.6
201	37.4	201	26.9			201	50.8	201	30.3	201	29.3			201	138.7	201	81.6
202	37.4	202	26.9			202	50.8	202	30.4	202	29.3			202	138.7	202	81.6
203	37.5	203	27			203	51	203	30.4	203	29.4			203	139.3	203	82.1
204	37.5	204	27			204	51	204	30.4	204	29.4			204	139.3	204	82.1
205	37.5	205	27			205	51	205	30.4	205	29.4			205	139.3	205	82.1
206	37.6	206	27			206	51	206	30.4	206	29.4			206	139.3	206	82.1
207	37.6	207	27			207	51	207	30.4	207	29.4			207	139.8	207	82.5
208	37.6	208	27			208	51	208	30.4	208	29.4			208	139.8	208	82.5
209	37.6	209	27			209	51	209	30.4	209	29.5			209	139.8	209	82.5
210	37.6	210	27			210	51.1	210	30.4	210	29.5			210	140.4	210	83.1
211	37.6	211	27			211	51.1	211	30.5	211	29.5			211	140.4	211	83.1
212	37.6	212	27			212	51.1	212	30.5	212	29.5			212	140.4	212	83.1
213	37.7	213	27.1			213	51.2	213	30.5	213	29.6			213	141	213	83.6
214	37.7	214	27.1			214	51.2	214	30.5	214	29.6			214	141	214	83.6
215	37.7	215	27.1			215	51.2	215	30.6	215	29.6			215	141	215	83.6
216	37.7	216	27.1			216	51.2	216	30.6	216	29.6			216	141	216	83.6
217	37.7	217	27.1			217	51.2	217	30.6	217	29.6			217	141.3	217	84.1
218	37.7	218	27.1			218	51.2	218	30.6	218	29.6			218	141.3	218	84.1
219	37.8	219	27.1			219	51.2	219	30.6	219	29.7			219	141.3	219	84.1
220	37.7	220	27.1			220	51.3	220	30.6	220	29.6			220	141.8	220	84.5
221	37.7	221	27.1			221	51.3	221	30.6	221	29.6			221	141.8	221	84.5
222	37.7	222	27.1			222	51.3	222	30.7	222	29.6			222	141.8	222	84.5
223	37.9	223	27.2			223	51.4	223	30.7	223	29.7			223	142.4	223	85.1
224	37.9	224	27.2			224	51.4	224	30.7	224	29.7			224	142.4	224	85.1
225	37.9	225	27.2			225	51.4	225	30.7	225	29.7			225	142.4	225	85.1
226	37.9	226	27.2			226	51.4	226	30.7	226	29.8			226	142.4	226	85.1
227	37.9	227	27.2			227	51.5	227	30.7	227	29.8			227	142.8	227	85.5
228	37.9	228	27.2			228	51.5	228	30.7	228	29.8			228	142.8	228	85.5
229	37.9	229	27.2			229	51.5	229	30.7	229	29.8			229	142.8	229	85.5
230	37.9	230	27.2			230	51.5	230	30.7	230	29.8			230	143.3	230	86
231	37.9	231	27.2			231	51.5	231	30.7	231	29.8			231	143.3	231	86
232	37.9	232	27.2			232	51.5	232	30.8	232	29.8			232	143.3	232	86
233	38.1	233	27.3			233	51.6	233	30.8	233	29.9			233	143.8	233	86.5
234	38.1	234	27.3			234	51.6	234	30.8	234	29.9			234	143.8	234	86.5
235	38.1	235	27.3			235	51.6	235	30.9	235	29.9			235	143.8	235	86.5
236	38.1	236	27.3			236	51.6	236	30.9	236	30			236	143.8	236	86.5
237	38.1	237	27.3			237	51.7	237	30.9	237	30			237	144.2	237	87
238	38.1	238	27.3			238	51.7	238	30.9	238	30			238	144.2	238	87
239	38.1	239	27.3			239	51.7	239	30.9	239	30			239	144.2	239	87
240	38	240	27.3			240	51.7	240	30.9	240	30			240	144.5	240	87.4
241	38	241	27.3			241	51.7	241	30.9	241	30			241	144.5	241	87.4
242	38	242	27.3			242	51.7	242	31	242	30			242	144.5	242	87.4
243	38.1	243	27.3			243	51.8	243	31	243	30.1			243	145	243	87.8
244	38.1	244	27.4			244	51.8	244	31	244	30.1			244	145	244	87.9
245	38.1	245	27.4			245	51.8	245	31	245	30.1			245	145	245	87.9
246	38.1	246	27.4			246	51.8	246	31	246	30.1			246	145	246	87.9
247	38.1	247	27.4			247	51.9	247	31	247	30.1			247	145.5	247	88.3
248	38.1	248	27.4			248	51.9	248	31	248	30.1			248	145.5	248	88.3
249	38.1	249	27.4			249	51.9	249	31	249	30.1			249	145.5	249	88.3
250	38.1	250	27.4			250	51.9	250	31	250	30.1			250	145.9	250	88.7
251	38.1	251	27.4			251	51.9	251	31	251	30.1			251	145.9	251	88.7
252	38.1	252	27.4			252	51.9	252	31.1	252	30.1			252	145.9	252	88.7
253	38.2	253	27.4			253	51.9	253	31.1	253	30.2			253	145.9	253	88.7
254	38.2	254	27.5			254	52	254	31.1	254	30.2			254	146.4	254	89.2
255	38.2	255	27.5			255	52	255	31.1	255	30.2			255	146.4	255	89.2
256	38.3	256	27.5			256	52	256	31.1	256	30.3			256	146.4	256	89.2
257	38.2	257	27.5			257	52	257	31.1	257	30.3			257	146.8	257	89.6
258	38.2	258	27.5			258	52	258	31.1	258	30.3			258	146.8	258	89.6
259	38.2	259	27.5			259	52	259	31.2	259	30.3			259	146.8	259	89.6
260	38.2	260	27.5			260	52.1	260	31.2	260	30.3			260	147.2	260	89.9
261	38.2	261	27.5			261	52.1	261	31.2	261	30.3			261	147.2	261	89.9
262	38.2	262	27.5			262	52.1	262	31.3	262	30.3			262	147.2	262	89.9
263	38.3	263	27.5			263	52.1	263	31.3	263	30.4			263	147.2	263	89.9
264	38.3	264	27.6			264	52.1	264	31.3	264	30.4			264	147.7	264	90.4
265	38.3	265	27.6			265	52.1	265	31.3	265	30.4			265	147.7	265	90.4
266	38.4	266	27.6			266	52.1	266	31.3	266	30.5			266	147.7	266	90.4
267	38.4	267	27.6			267	52.2	267	31.3	267	30.4			267	148.1	267	90.8
268	38.4	268	27.6			268	52.2	268	31.3	268	30.4			268	148.1	268	90.8
269	38.4	269	27.6			269	52.2	269	31.3	269	30.4			269	148.1	269	90.8
270	38.4	270	27.6			270	52.2	270	31.3	270	30.4			270	148.5	270	91.1
271	38.4	271	27.6			271	52.2	271	31.3	271	30.4			271	148.5	271	91.1
272	38.4	272	27.6			272	52.2	272	31.4	272	30.4			272	148.5	272	91.1
273	38.4	273	27.6			273	52.2	273	31.4	273	30.5			273	148.5	273	91.1
274	38.4	274	27.6			274	52.2	274	31.4	274	30.5			274	149	274	91.5
275	38.4	275	27.6			275	52.2	275	31.4	275	30.5			275	149	275	91.5
276	38.4	276	27.6			276	52.2	276	31.4	276	30.5			276	149	276	91.5
277	38.5	277	27.7			277	52.3	277	31.4	277	30.6			277	149.5	277	91.9
278	38.5	278	27.7			278	52.3	278	31.4	278	30.6			278	149.5	278	91.9
279	38.5	279	27.7			279	52.3	279	31.4	279	30.6			279	149.5	279	91.9
280	38.5	280	27.7			280	52.4	280	31.4	280	30.6			280	149.9	280	92.3
281	38.5	281	27.6			281	52.3	281	31.4	281	30.6			281	149.9	281	92.3
282	38.5	282	27.6			282	52.3	282	31.5	282	30.6			282	149.9	282	92.3
283	38.5	283	27.6			283	52.3	283	31.5	283	30.7			283	149.9	283	92.3
284	38.5	284	27.7			284	52.4	284	31.5	284	30.7			284	150.3	284	92.7
285	38.5	285	27.7			285	52.4	285	31.5	285	30.7			285	150.3	285	92.7
286	38.5	286	27.7			286	52.4	286	31.5	286	30.7			286	150.3	286	92.7
287	38.6	287	27.7			287	52.4	287	31.5	287	30.7			287	150.8	287	93.1
288	38.6	288	27.7			288	52.4	288	31.5	288	30.7			288	150.8	288	93.1
289	38.6	289	27.7			289	52.4	289	31.5	289	30.7			289	150.8	289	93.1
290	38.7	290	27.8			290	52.5	290	31.5	290	30.8			290	151.3	290	93.5
291	38.7	291	27.7			291	52.4	291	31.5	291	30.8			291	151.3	291	93.4
292	38.7	292	27.7			292	52.4	292	31.6	292	30.8			292	151.3	292	93.4
293	38.7	293	27.7			293	52.4	293	31.6	293	30.8			293	151.3	293	93.4
294	38.7	294	27.8			294	52.5	294	31.6	294	30.8			294	151.7	294	93.8
295	38.7	295	27.8			295	52.5	295	31.7	295	30.8			295	151.7	295	93.8
296	38.7	296	27.8			296	52.5	296	31.7	296	30.8			296	151.7	296	93.8
297	38.8	297	27.8			297	52.6	297	31.7	297	30.9			297	152.1	297	94.2
298	38.8	298	27.8			298	52.6	298	31.7	298	30.9			298	152.1	298	94.2
299	38.8	299	27.8			299	52.6	299	31.7	299	30.9			299	152.1	299	94.2
300	38.8	300	27.8			300	52.6	300	31.7	300	30.9			300	152.1	300	94.2
301	38.8	301	27.8			301	52.6	301	31.7	301	30.9			301	152.5	301	94.6
302	38.8	302	27.8			302	52.6	302	31.7	302	30.9			302	152.5	302	94.6
303	38.8	303	27.8			303	52.6	303	31.7	303	31			303	152.5	303	94.6
304	38.8	304	27.8			304	52.6	304	31.7	304	30.9			304	152.9	304	94.9
305	38.8	305	27.8			305	52.6	305	31.7	305	30.9			305	152.9	305	94.9
306	38.8	306	27.8			306	52.6	306	31.8	306	30.9			306	152.9	306	94.9
307	38.9	307	27.9			307	52.7	307	31.8	307	31			307	153.2	307	95.3
308	38.9	308	27.9			308	52.7	308	31.8	308	31			308	153.2	308	95.3
309	38.9	309	27.9			309	52.7	309	31.8	309	31			309	153.2	309	95.3
310	38.9	310	27.9			310	52.7	310	31.8	310	31.1			310	153.2	310	95.3
311	38.9	311	27.9			311	52.7	311	31.8	311	31.1			311	153.4	311	95.6
312	38.9	312	27.9			312	52.7	312	31.8	312	31.1			312	153.4	312	95.6
313	38.9	313	27.9			313	52.7	313	31.8	313	31.1			313	153.4	313	95.6
314	38.9	314	27.9			314	52.7	314	31.8	314	31.1			314	153.8	314	96
315	38.9	315	27.9			315	52.7	315	31.8	315	31.1			315	153.8	315	96
316	38.9	316	27.9			316	52.7	316	31.9	316	31.1			316	153.8	316	96
317	39	317	28			317	52.8	317	31.9	317	31.2			317	154.1	317	96.4
318	39	318	28			318	52.8	318	31.9	318	31.2			318	154.1	318	96.4
319	39	319	28			319	52.8	319	32	319	31.2			319	154.1	319	96.4
320	39	320	28			320	52.8	320	32	320	31.2			320	154.1	320	96.4
321	39	321	28			321	52.9	321	32	321	31.2			321	154.4	321	96.7
322	39	322	28			322	52.9	322	32	322	31.2			322	154.4	322	96.7
323	39	323	28			323	52.9	323	31.9	323	31.2			323	154.4	323	96.7
324	39	324	28			324	52.9	324	31.9	324	31.2			324	154.7	324	97
325	39	325	28			325	52.9	325	32	325	31.2			325	154.7	325	97
326	39	326	28			326	52.9	326	32	326	31.2			326	154.7	326	97
327	39.1	327	28			327	52.9	327	32	327	31.3			327	154.9	327	97.3
328	39.1	328	28.1			328	53	328	32	328	31.3			328	155	328	97.4
329	39.1	329	28.1			329	53	329	32.1	329	31.3			329	155	329	97.4
330	39.1	330	28.1			330	53	330	32.1	330	31.4			330	155	330	97.4
331	39.1	331	28.1			331	53	331	32.1	331	31.4			331	155.2	331	97.7
332	39.1	332	28.1			332	53	332	32.1	332	31.4			332	155.2	332	97.7
333	39.1	333	28.1			333	53	333	32.1	333	31.4			333	155.2	333	97.7
334	39.1	334	28			334	53	334	32.1	334	31.4			334	155.4	334	98
335	39.1	335	28			335	53	335	32.1	335	31.4			335	155.4	335	98
336	39.1	336	28			336	53	336	32.2	336	31.4			336	155.4	336	98
337	39.2	337	28.1			337	53	337	32.2	337	31.5			337	155.5	337	98.1
338	39.2	338	28.1			338	53.1	338	32.2	338	31.5			338	155.7	338	98.3
339	39.2	339	28.1			339	53.1	339	32.2	339	31.5			339	155.7	339	98.3
340	39.2	340	28.1			340	53.1	340	32.2	340	31.5			340	155.7	340	98.3
341	39.2	341	28.2			341	53.1	341	32.2	341	31.5			341	156	341	98.7
342	39.2	342	28.2			342	53.1	342	32.2	342	31.5			342	156	342	98.7
343	39.2	343	28.2			343	53.1	343	32.2	343	31.5			343	156	343	98.7
344	39.2	344	28.1			344	53.1	344	32.2	344	31.5			344	156.4	344	98.9
345	39.2	345	28.1			345	53.1	345	32.2	345	31.5			345	156.4	345	98.9
346	39.2	346	28.1			346	53.1	346	32.3	346	31.5			346	156.4	346	98.9
347	39.3	347	28.1			347	53.1	347	32.3	347	31.6			347	156.4	347	98.9
348	39.3	348	28.2			348	53.1	348	32.3	348	31.6			348	156.9	348	99.3
349	39.3	349	28.2			349	53.1	349	32.3	349	31.6			349	156.9	349	99.3
350	39.3	350	28.2			350	53.1	350	32.3	350	31.7			350	156.9	350	99.3
351	39.3	351	28.2			351	53.2	351	32.3	351	31.6			351	157.3	351	99.6
352	39.3	352	28.2			352	53.2	352	32.3	352	31.6			352	157.3	352	99.6
353	39.3	353	28.2			353	53.2	353	32.3	353	31.6			353	157.3	353	99.6
354	39.3	354	28.2			354	53.2	354	32.3	354	31.6			354	157.7	354	99.8
355	39.3	355	28.2			355	53.2	355	32.3	355	31.6			355	157.7	355	99.8
356	39.3	356	28.2			356	53.2	356	32.4	356	31.6			356	157.7	356	99.8
357	39.3	357	28.2			357	53.2	357	32.4	357	31.7			357	157.7	357	99.8
358	39.3	358	28.3			358	53.2	358	32.4	358	31.7			358	158.2	358	100.2
359	39.3	359	28.3			359	53.2	359	32.4	359	31.7			359	158.2	359	100.2
360	39.3	360	28.3			360	53.2	360	32.4	360	31.7			360	158.2	360	100.2
361	39.4	361	28.3			361	53.3	361	32.4	361	31.8			361	158.6	361	100.5
362	39.4	362	28.3			362	53.3	362	32.4	362	31.8			362	158.6	362	100.5
363	39.4	363	28.3			363	53.3	363	32.5	363	31.8			363	158.6	363	100.5
364	39.4	364	28.3			364	53.4	364	32.5	364	31.8			364	159	364	100.8
365	39.4	365	28.3			365	53.3	365	32.5	365	31.8			365	159	365	100.8
366	39.4	366	28.3			366	53.3	366	32.5	366	31.8			366	159	366	100.8
367	39.4	367	28.3			367	53.3	367	32.5	367	31.8			367	159	367	100.8
368	39.4	368	28.3			368	53.3	368	32.5	368	31.8			368	159.4	368	101.1
369	39.4	369	28.3			369	53.3	369	32.5	369	31.8			369	159.4	369	101.1
370	39.4	370	28.3			370	53.3	370	32.6	370	31.8			370	159.4	370	101.1
371	39.4	371	28.4			371	53.4	371	32.6	371	31.9			371	159.7	371	101.4
372	39.4	372	28.4			372	53.4	372	32.6	372	31.9			372	159.7	372	101.4
373	39.4	373	28.4			373	53.4	373	32.6	373	31.9			373	159.7	373	101.4
374	39.4	374	28.4			374	53.5	374	32.6	374	31.9			374	160	374	101.7
375	39.4	375	28.4			375	53.4	375	32.6	375	31.9			375	159.9	375	101.6
376	39.4	376	28.4			376	53.4	376	32.6	376	31.9			376	159.9	376	101.6
377	39.4	377	28.4			377	53.4	377	32.6	377	31.9			377	159.9	377	101.6
378	39.4	378	28.4			378	53.4	378	32.6	378	31.9			378	160.3	378	101.9
379	39.4	379	28.4			379	53.4	379	32.7	379	31.9			379	160.3	379	101.9
380	39.4	380	28.4			380	53.4	380	32.7	380	31.9			380	160.3	380	101.9
381	39.5	381	28.4			381	53.5	381	32.7	381	32			381	160.9	381	102.3
382	39.5	382	28.4			382	53.5	382	32.7	382	32			382	160.9	382	102.3
383	39.5	383	28.4			383	53.5	383	32.7	383	32			383	160.9	383	102.3
384	39.5	384	28.4			384	53.5	384	32.7	384	32.1			384	160.9	384	102.3
385	39.5	385	28.4			385	53.5	385	32.7	385	32.1			385	161.3	385	102.5
386	39.5	386	28.4			386	53.5	386	32.7	386	32.1			386	161.3	386	102.5
387	39.5	387	28.4			387	53.5	387	32.7	387	32.1			387	161.3	387	102.5
388	39.5	388	28.5			388	53.5	388	32.7	388	32.1			388	161.8	388	102.8
389	39.5	389	28.5			389	53.5	389	32.7	389	32.1			389	161.8	389	102.8
390	39.5	390	28.5			390	53.5	390	32.8	390	32.1			390	161.8	390	102.8
391	39.6	391	28.5			391	53.6	391	32.8	391	32.2			391	162.3	391	103.1
392	39.6	392	28.5			392	53.6	392	32.8	392	32.2			392	162.3	392	103.1
393	39.6	393	28.5			393	53.6	393	32.8	393	32.2			393	162.3	393	103.1
394	39.6	394	28.5			394	53.6	394	32.8	394	32.2			394	162.3	394	103.1
395	39.6	395	28.5			395	53.5	395	32.8	395	32.2			395	162.7	395	103.3
396	39.6	396	28.5			396	53.5	396	32.8	396	32.2			396	162.7	396	103.3
397	39.6	397	28.5			397	53.5	397	32.8	397	32.2			397	162.7	397	103.3
398	39.6	398	28.5			398	53.5	398	32.8	398	32.2			398	163.1	398	103.6
399	39.6	399	28.5			399	53.5	399	32.8	399	32.2			399	163.1	399	103.6
400	39.6	400	28.5			400	53.5	400	32.9	400	32.2			400	163.1	400	103.6
401	39.7	401	28.6			401	53.6	401	32.9	401	32.3			401	163.5	401	103.9
402	39.7	402	28.6			402	53.6	402	32.9	402	32.3			402	163.5	402	103.9
403	39.7	403	28.6			403	53.6	403	33	403	32.3			403	163.5	403	103.9
404	39.7	404	28.6			404	53.6	404	33	404	32.3			404	163.5	404	103.9
405	39.7	405	28.6			405	53.6	405	33	405	32.3			405	163.8	405	104.1
406	39.7	406	28.6			406	53.6	406	33	406	32.3			406	163.8	406	104.1
407	39.7	407	28.6			407	53.6	407	32.9	407	32.3			407	163.8	407	104.1
408	39.6	408	28.6			408	53.6	408	32.9	408	32.3			408	164.1	408	104.3
409	39.6	409	28.6			409	53.6	409	33	409	32.3			409	164.1	409	104.3
410	39.6	410	28.6			410	53.6	410	33.1	410	32.3			410	164.1	410	104.3
411	39.7	411	28.6			411	53.6	411	33.1	411	32.4			411	164.5	411	104.6
412	39.7	412	28.7			412	53.7	412	33.1	412	32.4			412	164.6	412	104.7
413	39.7	413	28.7			413	53.7	413	33.1	413	32.4			413	164.6	413	104.7
414	39.7	414	28.7			414	53.7	414	33.1	414	32.5			414	164.6	414	104.7
415	39.7	415	28.7			415	53.7	415	33.1	415	32.5			415	164.9	415	104.9
416	39.7	416	28.7			416	53.7	416	33.1	416	32.5			416	164.9	416	104.9
417	39.7	417	28.7			417	53.7	417	33.1	417	32.5			417	164.9	417	104.9
418	39.7	418	28.7			418	53.7	418	33.1	418	32.5			418	165.3	418	105.1
419	39.7	419	28.7			419	53.7	419	33.1	419	32.5			419	165.3	419	105.1
420	39.7	420	28.7			420	53.7	420	33.2	420	32.5			420	165.3	420	105.1
421	39.8	421	28.7			421	53.7	421	33.2	421	32.6			421	165.7	421	105.4
422	39.8	422	28.7			422	53.7	422	33.2	422	32.6			422	165.8	422	105.4
423	39.8	423	28.7			423	53.7	423	33.2	423	32.6			423	165.8	423	105.4
424	39.8	424	28.7			424	53.7	424	33.2	424	32.6			424	165.8	424	105.4
425	39.8	425	28.8			425	53.7	425	33.2	425	32.6			425	166.1	425	105.7
426	39.8	426	28.8			426	53.7	426	33.2	426	32.6			426	166.1	426	105.7
427	39.8	427	28.8			427	53.7	427	33.2	427	32.6			427	166.1	427	105.7
428	39.8	428	28.7			428	53.8	428	33.2	428	32.6			428	166.4	428	105.9
429	39.8	429	28.7			429	53.8	429	33.2	429	32.6			429	166.4	429	105.9
430	39.8	430	28.7			430	53.8	430	33.3	430	32.6			430	166.4	430	105.9
431	39.9	431	28.7			431	53.8	431	33.3	431	32.7			431	166.4	431	105.9
432	39.9	432	28.8			432	53.8	432	33.3	432	32.7			432	166.8	432	106.2
433	39.9	433	28.8			433	53.8	433	33.3	433	32.7			433	166.8	433	106.2
434	39.9	434	28.8			434	53.8	434	33.3	434	32.8			434	166.8	434	106.2
435	39.9	435	28.8			435	53.8	435	33.3	435	32.7			435	167.2	435	106.4
436	39.9	436	28.8			436	53.8	436	33.3	436	32.7			436	167.2	436	106.4
437	39.9	437	28.8			437	53.8	437	33.3	437	32.7			437	167.2	437	106.4
438	39.8	438	28.8			438	53.8	438	33.3	438	32.7			438	167.4	438	106.6
439	39.8	439	28.8			439	53.8	439	33.3	439	32.7			439	167.4	439	106.6
440	39.8	440	28.8			440	53.8	440	33.4	440	32.7			440	167.4	440	106.6
441	39.9	441	28.8			441	53.8	441	33.4	441	32.9			441	167.4	441	106.6
442	39.9	442	28.9			442	53.9	442	33.4	442	32.9			442	167.8	442	106.9
443	39.9	443	28.9			443	53.9	443	33.4	443	32.9			443	167.8	443	106.9
444	39.9	444	28.9			444	53.9	444	33.4	444	32.9			444	167.8	444	106.9
445	39.9	445	28.9			445	53.9	445	33.4	445	32.9			445	168.2	445	107.2
446	39.9	446	28.9			446	53.9	446	33.4	446	32.9			446	168.2	446	107.2
447	39.9	447	28.9			447	53.9	447	33.4	447	32.9			447	168.2	447	107.2
448	39.9	448	28.9			448	53.9	448	33.4	448	32.9			448	168.5	448	107.3
449	39.9	449	28.9			449	53.9	449	33.4	449	32.9			449	168.5	449	107.3
450	39.9	450	28.9			450	53.9	450	33.5	450	32.9			450	168.5	450	107.3
451	39.9	451	28.9			451	53.9	451	33.5	451	32.9			451	168.5	451	107.3
452	39.9	452	28.9			452	53.9	452	33.5	452	32.9			452	168.8	452	107.6
453	39.9	453	28.9			453	53.9	453	33.5	453	32.9			453	168.8	453	107.6
454	39.9	454	28.9			454	53.9	454	33.5	454	32.9			454	168.8	454	107.6
455	39.9	455	29			455	54	455	33.5	455	33			455	169.3	455	107.8
456	39.9	456	29			456	54	456	33.6	456	33			456	169.3	456	107.8
457	39.9	457	29			457	54	457	33.5	457	33			457	169.3	457	107.8
458	39.9	458	29			458	54	458	33.5	458	33			458	169.6	458	108.1
459	39.9	459	28.9			459	54	459	33.5	459	33			459	169.6	459	108
460	39.9	460	28.9			460	54	460	33.6	460	33			460	169.6	460	108
461	39.9	461	28.9			461	54	461	33.6	461	33			461	169.6	461	108
462	39.9	462	29			462	54	462	33.6	462	33			462	169.8	462	108.3
463	39.9	463	29			463	54	463	33.6	463	33			463	169.8	463	108.3
464	39.9	464	29			464	54	464	33.6	464	33			464	169.8	464	108.3
465	40	465	29			465	54.1	465	33.6	465	33.1			465	170.2	465	108.6
466	40	466	29			466	54.1	466	33.6	466	33.1			466	170.2	466	108.6
467	40	467	29			467	54.1	467	33.6	467	33.1			467	170.2	467	108.6
468	40	468	29.1			468	54.1	468	33.6	468	33.1			468	170.4	468	108.7
469	40	469	29			469	54	469	33.6	469	33.1			469	170.6	469	108.7
470	40	470	29			470	54	470	33.7	470	33.1			470	170.6	470	108.7
471	40	471	29			471	54	471	33.7	471	33.1			471	170.6	471	108.7
472	40	472	29			472	54.1	472	33.7	472	33.1			472	171	472	109
473	40	473	29			473	54.1	473	33.7	473	33.1			473	171	473	109
474	40	474	29			474	54.1	474	33.7	474	33.1			474	171	474	109
475	40.1	475	29.1			475	54.2	475	33.7	475	33.2			475	171.3	475	109.3
476	40.1	476	29.1			476	54.2	476	33.7	476	33.2			476	171.3	476	109.3
477	40.1	477	29.1			477	54.2	477	33.8	477	33.2			477	171.3	477	109.3
478	40.1	478	29.1			478	54.2	478	33.8	478	33.2			478	171.3	478	109.3
479	40.1	479	29.1			479	54.1	479	33.8	479	33.2			479	171.7	479	109.4
480	40.1	480	29.1			480	54.1	480	33.8	480	33.2			480	171.7	480	109.4
481	40.1	481	29.1			481	54.1	481	33.8	481	33.2			481	171.7	481	109.4
482	40	482	29.1			482	54.1	482	33.8	482	33.2			482	172.1	482	109.7
483	40	483	29.1			483	54.1	483	33.8	483	33.2			483	172.1	483	109.7
484	40	484	29.1			484	54.1	484	33.8	484	33.2			484	172.1	484	109.7
485	40.1	485	29.2			485	54.2	485	33.8	485	33.2			485	172.4	485	109.9
486	40.1	486	29.2			486	54.2	486	33.8	486	33.2			486	172.4	486	109.9
487	40.1	487	29.2			487	54.2	487	33.9	487	33.2			487	172.4	487	109.9
488	40.1	488	29.2			488	54.2	488	33.9	488	33.2			488	172.4	488	109.9
489	40.1	489	29.1			489	54.2	489	33.9	489	33.2			489	172.8	489	110.1
490	40.1	490	29.1			490	54.2	490	33.9	490	33.2			490	172.8	490	110.1
491	40.1	491	29.1			491	54.2	491	33.9	491	33.2			491	172.8	491	110.1
492	40.1	492	29.2			492	54.2	492	33.9	492	33.2			492	173.1	492	110.3
493	40.1	493	29.2			493	54.2	493	33.9	493	33.2			493	173.1	493	110.3
494	40.1	494	29.2			494	54.2	494	34	494	33.2			494	173.1	494	110.3
495	40.2	495	29.2			495	54.2	495	34	495	33.3			495	173.4	495	110.5
496	40.2	496	29.2			496	54.2	496	34	496	33.3			496	173.4	496	110.5
497	40.2	497	29.2			497	54.2	497	34	497	33.3			497	173.4	497	110.5
498	40.2	498	29.2			498	54.2	498	34	498	33.3			498	173.4	498	110.5
499	40.2	499	29.3			499	54.2	499	34	499	33.3			499	173.7	499	110.8
500	40.2	500	29.3			500	54.2	500	34	500	33.3			500	173.7	500	110.8
501	40.2	501	29.3			501	54.2	501	34	501	33.3			501	173.7	501	110.8
502	40.2	502	29.3			502	54.2	502	34	502	33.3			502	174	502	110.9
503	40.2	503	29.3			503	54.2	503	34	503	33.3			503	174	503	110.9
504	40.2	504	29.3			504	54.2	504	34.1	504	33.3			504	174	504	110.9
505	40.3	505	29.3			505	54.2	505	34.1	505	33.4			505	174.3	505	111.1
506	40.3	506	29.3			506	54.3	506	34.1	506	33.4			506	174.4	506	111.1
507	40.3	507	29.3			507	54.3	507	34.1	507	33.4			507	174.4	507	111.1
508	40.3	508	29.3			508	54.3	508	34.1	508	33.4			508	174.4	508	111.1
509	40.3	509	29.3			509	54.3	509	34.1	509	33.4			509	174.7	509	111.4
510	40.3	510	29.3			510	54.3	510	34.1	510	33.4			510	174.7	510	111.4
511	40.3	511	29.3			511	54.3	511	34.1	511	33.4			511	174.7	511	111.4
512	40.2	512	29.3			512	54.3	512	34.1	512	33.3			512	175	512	111.5
513	40.2	513	29.3			513	54.3	513	34.1	513	33.3			513	175	513	111.5
514	40.2	514	29.3			514	54.3	514	34.2	514	33.3			514	175	514	111.5
515	40.3	515	29.3			515	54.3	515	34.2	515	33.4			515	175	515	111.5
516	40.3	516	29.4			516	54.3	516	34.2	516	33.4			516	175.3	516	111.8
517	40.3	517	29.4			517	54.3	517	34.2	517	33.4			517	175.3	517	111.8
518	40.3	518	29.4			518	54.3	518	34.2	518	33.4			518	175.3	518	111.8
519	40.3	519	29.4			519	54.3	519	34.2	519	33.4			519	175.6	519	112
520	40.3	520	29.4			520	54.3	520	34.2	520	33.4			520	175.6	520	112
521	40.3	521	29.4			521	54.3	521	34.2	521	33.4			521	175.6	521	112
522	40.3	522	29.4			522	54.4	522	34.2	522	33.4			522	175.9	522	112.2
523	40.3	523	29.4			523	54.4	523	34.2	523	33.4			523	175.9	523	112.2
524	40.3	524	29.4			524	54.4	524	34.3	524	33.4			524	175.9	524	112.2
525	40.4	525	29.4			525	54.4	525	34.3	525	33.5			525	175.9	525	112.2
526	40.4	526	29.4			526	54.4	526	34.3	526	33.5			526	176.1	526	112.4
527	40.4	527	29.4			527	54.4	527	34.3	527	33.5			527	176.1	527	112.4
528	40.4	528	29.4			528	54.4	528	34.3	528	33.5			528	176.1	528	112.4
529	40.3	529	29.5			529	54.4	529	34.3	529	33.5			529	176.3	529	112.6
530	40.3	530	29.5			530	54.4	530	34.3	530	33.5			530	176.3	530	112.6
531	40.3	531	29.5			531	54.4	531	34.3	531	33.5			531	176.3	531	112.6
532	40.3	532	29.4			532	54.4	532	34.3	532	33.5			532	176.4	532	112.7
533	40.3	533	29.4			533	54.4	533	34.3	533	33.5			533	176.4	533	112.7
534	40.3	534	29.4			534	54.4	534	34.3	534	33.5			534	176.4	534	112.7
535	40.4	535	29.4			535	54.4	535	34.3	535	33.5			535	176.4	535	112.7
536	40.4	536	29.4			536	54.4	536	34.3	536	33.5			536	176.6	536	112.9
537	40.4	537	29.4			537	54.4	537	34.3	537	33.5			537	176.6	537	112.9
538	40.4	538	29.4			538	54.4	538	34.4	538	33.5			538	176.6	538	112.9
539	40.4	539	29.5			539	54.5	539	34.4	539	33.5			539	176.9	539	113.1
540	40.4	540	29.5			540	54.5	540	34.4	540	33.5			540	176.9	540	113.1
541	40.4	541	29.5			541	54.5	541	34.4	541	33.5			541	176.9	541	113.1
542	40.4	542	29.5			542	54.5	542	34.4	542	33.5			542	177.2	542	113.3
543	40.4	543	29.5			543	54.5	543	34.4	543	33.5			543	177.1	543	113.3
544	40.4	544	29.5			544	54.5	544	34.4	544	33.5			544	177.1	544	113.3
545	40.4	545	29.5			545	54.5	545	34.4	545	33.5			545	177.1	545	113.3
546	40.4	546	29.5			546	54.5	546	34.4	546	33.5			546	177.4	546	113.5
547	40.4	547	29.5			547	54.5	547	34.5	547	33.5			547	177.4	547	113.5
548	40.4	548	29.5			548	54.5	548	34.5	548	33.5			548	177.4	548	113.5
549	40.5	549	29.6			549	54.6	549	34.5	549	33.6			549	177.8	549	113.7
550	40.5	550	29.6			550	54.6	550	34.5	550	33.6			550	177.8	550	113.7
551	40.5	551	29.6			551	54.6	551	34.5	551	33.6			551	177.8	551	113.7
552	40.4	552	29.6			552	54.6	552	34.5	552	33.6			552	178.1	552	113.8
553	40.4	553	29.5			553	54.5	553	34.5	553	33.6			553	178	553	113.8
554	40.4	554	29.5			554	54.5	554	34.5	554	33.6			554	178	554	113.8
555	40.4	555	29.5			555	54.5	555	34.5	555	33.5			555	178	555	113.8
556	40.4	556	29.5			556	54.5	556	34.5	556	33.5			556	178.3	556	114
557	40.4	557	29.5			557	54.5	557	34.5	557	33.5			557	178.3	557	114
558	40.4	558	29.5			558	54.5	558	34.6	558	33.5			558	178.3	558	114
559	40.5	559	29.6			559	54.6	559	34.6	559	33.6			559	178.7	559	114.2
560	40.5	560	29.6			560	54.6	560	34.6	560	33.6			560	178.7	560	114.2
561	40.5	561	29.6			561	54.6	561	34.6	561	33.6			561	178.7	561	114.2
562	40.5	562	29.6			562	54.6	562	34.6	562	33.6			562	178.7	562	114.2
563	40.5	563	29.6			563	54.5	563	34.6	563	33.6			563	178.9	563	114.3
564	40.5	564	29.6			564	54.5	564	34.6	564	33.6			564	178.9	564	114.3
565	40.5	565	29.6			565	54.5	565	34.6	565	33.6			565	178.9	565	114.3
566	40.5	566	29.6			566	54.5	566	34.6	566	33.6			566	179.2	566	114.5
567	40.5	567	29.6			567	54.5	567	34.6	567	33.6			567	179.2	567	114.5
568	40.5	568	29.6			568	54.5	568	34.7	568	33.6			568	179.2	568	114.5
569	40.5	569	29.7			569	54.6	569	34.7	569	33.7			569	179.6	569	114.7
570	40.5	570	29.7			570	54.6	570	34.7	570	33.7			570	179.6	570	114.7
571	40.5	571	29.7			571	54.6	571	34.7	571	33.7			571	179.6	571	114.7
572	40.5	572	29.7			572	54.6	572	34.7	572	33.6			572	179.6	572	114.7
573	40.5	573	29.7			573	54.6	573	34.7	573	33.6			573	179.8	573	114.8
574	40.5	574	29.7			574	54.6	574	34.7	574	33.6			574	179.8	574	114.8
575	40.5	575	29.7			575	54.6	575	34.7	575	33.7			575	179.8	575	114.8
576	40.5	576	29.7			576	54.6	576	34.7	576	33.6			576	180.1	576	115
577	40.5	577	29.7			577	54.6	577	34.8	577	33.6			577	180.1	577	115
578	40.5	578	29.7			578	54.6	578	34.8	578	33.6			578	180.1	578	115
579	40.6	579	29.7			579	54.7	579	34.8	579	33.7			579	180.4	579	115.2
580	40.6	580	29.7			580	54.7	580	34.8	580	33.7			580	180.4	580	115.2
581	40.6	581	29.7			581	54.7	581	34.8	581	33.7			581	180.4	581	115.2
582	40.6	582	29.7			582	54.7	582	34.8	582	33.7			582	180.4	582	115.2
583	40.6	583	29.8			583	54.7	583	34.8	583	33.7			583	180.6	583	115.3
584	40.6	584	29.8			584	54.7	584	34.8	584	33.7			584	180.6	584	115.3
585	40.6	585	29.8			585	54.7	585	34.8	585	33.7			585	180.6	585	115.3
586	40.5	586	29.7			586	54.7	586	34.8	586	33.7			586	180.7	586	115.5
587	40.5	587	29.7			587	54.7	587	34.8	587	33.7			587	180.7	587	115.5
588	40.5	588	29.7			588	54.7	588	34.9	588	33.7			588	180.7	588	115.5
589	40.6	589	29.8			589	54.7	589	34.9	589	33.7			589	180.8	589	115.6
590	40.6	590	29.8			590	54.7	590	34.9	590	33.7			590	180.9	590	115.7
591	40.6	591	29.8			591	54.7	591	34.9	591	33.7			591	180.9	591	115.7
592	40.6	592	29.8			592	54.7	592	34.9	592	33.8			592	180.9	592	115.7
593	40.6	593	29.8			593	54.7	593	34.9	593	33.8			593	181.1	593	115.9
594	40.6	594	29.8			594	54.7	594	34.9	594	33.8			594	181.1	594	115.9
595	40.6	595	29.8			595	54.7	595	34.9	595	33.8			595	181.1	595	115.9
596	40.6	596	29.8			596	54.7	596	34.9	596	33.7			596	181.3	596	115.9
597	40.6	597	29.8			597	54.7	597	34.9	597	33.7			597	181.3	597	115.9
598	40.6	598	29.8			598	54.7	598	35	598	33.7			598	181.3	598	115.9
599	40.7	599	29.8			599	54.7	599	35	599	33.8			599	181.5	599	116
600	40.7	600	29.8			600	54.8	600	35	600	33.8			600	181.6	600	116.1
601	40.7	601	29.8			601	54.8	601	35	601	33.8			601	181.6	601	116.1
602	40.7	602	29.8			602	54.8	602	35	602	33.8			602	181.6	602	116.1
603	40.7	603	29.9			603	54.8	603	35	603	33.8			603	181.9	603	116.3
604	40.7	604	29.9			604	54.8	604	35	604	33.8			604	181.9	604	116.3
605	40.7	605	29.9			605	54.8	605	35	605	33.8			605	181.9	605	116.3
606	40.6	606	29.8			606	54.8	606	35	606	33.8			606	182.2	606	116.4
607	40.6	607	29.8			607	54.8	607	35	607	33.8			607	182.2	607	116.4
608	40.6	608	29.8			608	54.8	608	35.1	608	33.8			608	182.2	608	116.4
609	40.7	609	29.8			609	54.8	609	35.1	609	33.8			609	182.2	609	116.4
610	40.7	610	29.9			610	54.8	610	35.1	610	33.8			610	182.4	610	116.6
611	40.7	611	29.9			611	54.8	611	35.1	611	33.8			611	182.4	611	116.6
612	40.7	612	29.9			612	54.8	612	35.1	612	33.9			612	182.4	612	116.6
613	40.7	613	30			613	54.8	613	35.1	613	33.8			613	182.7	613	116.7
614	40.7	614	30			614	54.8	614	35.1	614	33.8			614	182.7	614	116.7
615	40.7	615	30			615	54.8	615	35.1	615	33.8			615	182.7	615	116.7
616	40.7	616	29.9			616	54.8	616	35.1	616	33.8			616	182.9	616	116.9
617	40.7	617	29.9			617	54.8	617	35.1	617	33.8			617	182.9	617	116.9
618	40.7	618	29.9			618	54.8	618	35.2	618	33.8			618	182.9	618	116.9
619	40.7	619	29.9			619	54.8	619	35.2	619	33.9			619	182.9	619	116.9
620	40.7	620	30			620	54.9	620	35.2	620	33.9			620	183.3	620	117
621	40.7	621	30			621	54.9	621	35.2	621	33.9			621	183.3	621	117
622	40.7	622	30			622	54.9	622	35.2	622	33.9			622	183.3	622	117
623	40.7	623	30			623	54.9	623	35.2	623	33.9			623	183.7	623	117.2
624	40.7	624	30			624	54.9	624	35.2	624	33.9			624	183.7	624	117.2
625	40.7	625	30			625	54.9	625	35.2	625	33.9			625	183.7	625	117.2
626	40.7	626	30			626	54.9	626	35.2	626	33.8			626	183.9	626	117.3
627	40.7	627	30			627	54.9	627	35.2	627	33.8			627	183.9	627	117.3
628	40.7	628	30			628	54.9	628	35.2	628	33.8			628	183.9	628	117.3
629	40.7	629	30			629	54.9	629	35.2	629	33.9			629	183.9	629	117.3
630	40.7	630	30			630	54.9	630	35.2	630	33.9			630	184.2	630	117.4
631	40.7	631	30			631	54.9	631	35.3	631	33.9			631	184.2	631	117.4
632	40.7	632	30			632	54.9	632	35.3	632	33.9			632	184.2	632	117.4
633	40.8	633	30.1			633	55	633	35.3	633	33.9			633	184.5	633	117.7
634	40.8	634	30.1			634	55	634	35.3	634	33.9			634	184.5	634	117.7
635	40.8	635	30.1			635	55	635	35.3	635	33.9			635	184.5	635	117.7
636	40.8	636	30.1			636	55	636	35.3	636	33.9			636	184.7	636	117.8
637	40.8	637	30			637	55	637	35.3	637	33.9			637	184.6	637	117.8
638	40.8	638	30			638	55	638	35.3	638	33.9			638	184.6	638	117.8
639	40.8	639	30			639	55	639	35.3	639	33.9			639	184.6	639	117.8
640	40.8	640	30			640	55	640	35.3	640	33.9			640	184.8	640	117.9
641	40.8	641	30			641	55	641	35.3	641	33.9			641	184.8	641	117.9
642	40.8	642	30			642	55	642	35.3	642	33.9			642	184.8	642	117.9
643	40.8	643	30.1			643	55	643	35.3	643	33.9			643	185.2	643	118.1
644	40.8	644	30.1			644	55	644	35.3	644	33.9			644	185.2	644	118.1
645	40.8	645	30.1			645	55	645	35.3	645	33.9			645	185.2	645	118.1
646	40.8	646	30.1			646	55	646	35.3	646	33.9			646	185.2	646	118.1
647	40.8	647	30.1			647	55	647	35.3	647	33.9			647	185.4	647	118.2
648	40.8	648	30.1			648	55	648	35.4	648	33.9			648	185.4	648	118.2
649	40.8	649	30.1			649	55	649	35.4	649	33.9			649	185.4	649	118.2
650	40.8	650	30.1			650	55	650	35.4	650	33.9			650	185.7	650	118.3
651	40.8	651	30.1			651	55	651	35.4	651	33.9			651	185.7	651	118.3
652	40.8	652	30.1			652	55	652	35.5	652	33.9			652	185.7	652	118.3
653	40.9	653	30.2			653	55.1	653	35.5	653	34			653	186.1	653	118.5
654	40.9	654	30.2			654	55.1	654	35.5	654	34			654	186.1	654	118.5
655	40.9	655	30.2			655	55.1	655	35.5	655	34			655	186.1	655	118.5
656	40.8	656	30.2			656	55.1	656	35.5	656	34			656	186.1	656	118.5
657	40.8	657	30.1			657	55	657	35.5	657	34			657	186.3	657	118.6
658	40.8	658	30.1			658	55	658	35.5	658	34			658	186.3	658	118.6
659	40.9	659	30.1			659	55	659	35.5	659	34			659	186.3	659	118.6
660	40.8	660	30.2			660	55	660	35.5	660	34			660	186.6	660	118.7
661	40.8	661	30.2			661	55	661	35.5	661	34			661	186.6	661	118.7
662	40.8	662	30.2			662	55	662	35.5	662	34			662	186.6	662	118.7
663	40.9	663	30.2			663	55.1	663	35.5	663	34			663	186.9	663	118.9
664	40.9	664	30.2			664	55.1	664	35.5	664	34			664	186.9	664	118.9
665	40.9	665	30.2			665	55.1	665	35.6	665	34			665	186.9	665	118.9
666	40.9	666	30.2			666	55.1	666	35.6	666	34			666	186.9	666	118.9
667	40.9	667	30.2			667	55.1	667	35.6	667	34			667	187.1	667	119
668	40.9	668	30.2			668	55.1	668	35.6	668	34			668	187.1	668	119
669	40.9	669	30.2			669	55.1	669	35.8	669	34			669	187.1	669	119
670	40.9	670	30.2			670	55.1	670	35.8	670	34			670	187.3	670	119.2
671	40.9	671	30.2			671	55.1	671	35.8	671	34			671	187.3	671	119.2
672	40.9	672	30.2			672	55.1	672	36	672	34			672	187.3	672	119.2
673	41	673	30.2			673	55.1	673	36	673	34.1			673	187.5	673	119.3
674	41	674	30.3			674	55.2	674	36	674	34.1			674	187.6	674	119.3
675	41	675	30.3			675	55.2	675	36	675	34.1			675	187.6	675	119.3
676	40.9	676	30.3			676	55.2	676	36	676	34.1			676	187.6	676	119.3
677	40.9	677	30.3			677	55.2	677	36	677	34.1			677	187.8	677	119.4
678	40.9	678	30.3			678	55.2	678	35.9	678	34.1			678	187.8	678	119.4
679	40.9	679	30.3			679	55.2	679	35.9	679	34.1			679	187.8	679	119.4
680	40.9	680	30.3			680	55.1	680	35.9	680	34			680	188	680	119.4
681	40.9	681	30.3			681	55.1	681	35.9	681	34			681	188	681	119.4
682	40.9	682	30.3			682	55.1	682	36	682	34			682	188	682	119.4
683	41	683	30.3			683	55.1	683	36	683	34.1			683	188.3	683	119.6
684	41	684	30.3			684	55.2	684	36	684	34.1			684	188.4	684	119.6
685	41	685	30.3			685	55.2	685	36	685	34.1			685	188.4	685	119.6
686	41	686	30.3			686	55.2	686	36	686	34.1			686	188.4	686	119.6
687	41	687	30.3			687	55.2	687	36	687	34.1			687	188.7	687	119.8
688	41	688	30.3			688	55.2	688	36	688	34.1			688	188.7	688	119.8
689	41	689	30.3			689	55.2	689	35.9	689	34.1			689	188.7	689	119.8
690	40.9	690	30.3			690	55.2	690	35.9	690	34.1			690	189	690	119.8
691	40.9	691	30.3			691	55.2	691	35.9	691	34.1			691	189	691	119.8
692	40.9	692	30.3			692	55.2	692	36	692	34.1			692	189	692	119.8
693	41	693	30.3			693	55.2	693	36	693	34.2			693	189	693	119.8
694	41	694	30.4			694	55.2	694	36	694	34.2			694	189.3	694	120
695	41	695	30.4			695	55.2	695	36	695	34.2			695	189.3	695	120
696	41	696	30.4			696	55.2	696	36	696	34.2			696	189.3	696	120
697	41	697	30.4			697	55.2	697	36	697	34.1			697	189.6	697	120.1
698	41	698	30.4			698	55.2	698	36	698	34.1			698	189.6	698	120.1
699	41	699	30.4			699	55.2	699	36	699	34.1			699	189.6	699	120.1
700	41	700	30.4			700	55.2	700	36	700	34.1			700	189.9	700	120.2
701	41	701	30.4			701	55.2	701	36	701	34.1			701	189.9	701	120.2
702	41	702	30.4			702	55.2	702	36.1	702	34.1			702	189.9	702	120.2
703	41.1	703	30.4			703	55.2	703	36.1	703	34.2			703	189.9	703	120.2
704	41.1	704	30.4			704	55.3	704	36.1	704	34.2			704	190.3	704	120.4
705	41.1	705	30.4			705	55.3	705	36.1	705	34.2			705	190.3	705	120.4
706	41.1	706	30.4			706	55.3	706	36.1	706	34.2			706	190.3	706	120.4
707	41	707	30.5			707	55.3	707	36.1	707	34.2			707	190.5	707	120.5
708	41	708	30.5			708	55.3	708	36	708	34.2			708	190.5	708	120.5
709	41	709	30.5			709	55.3	709	36	709	34.2			709	190.5	709	120.5
710	41	710	30.4			710	55.3	710	36	710	34.1			710	190.7	710	120.6
711	41	711	30.4			711	55.3	711	36	711	34.1			711	190.7	711	120.6
712	41	712	30.4			712	55.3	712	36.1	712	34.1			712	190.7	712	120.6
713	41	713	30.4			713	55.3	713	36.1	713	34.1			713	190.7	713	120.6
714	41	714	30.4			714	55.3	714	36.1	714	34.1			714	190.9	714	120.7
715	41	715	30.4			715	55.3	715	36.1	715	34.1			715	190.9	715	120.7
716	41	716	30.4			716	55.3	716	36.1	716	34.1			716	190.9	716	120.7
717	41.1	717	30.5			717	55.3	717	36.1	717	34.2			717	191.2	717	120.9
718	41.1	718	30.5			718	55.3	718	36.1	718	34.2			718	191.2	718	120.9
719	41.1	719	30.5			719	55.3	719	36.1	719	34.2			719	191.2	719	120.9
720	41.1	720	30.5			720	55.3	720	36.1	720	34.2			720	191.4	720	121
721	41.1	721	30.5			721	55.3	721	36.1	721	34.2			721	191.4	721	120.9
722	41.1	722	30.5			722	55.3	722	36.2	722	34.2			722	191.4	722	120.9
723	41.1	723	30.5			723	55.3	723	36.2	723	34.2			723	191.4	723	120.9
724	41.1	724	30.5			724	55.3	724	36.2	724	34.2			724	191.6	724	121
725	41.1	725	30.5			725	55.3	725	36.2	725	34.2			725	191.6	725	121
726	41.1	726	30.5			726	55.3	726	36.2	726	34.2			726	191.6	726	121
727	41.1	727	30.6			727	55.3	727	36.2	727	34.2			727	191.9	727	121.2
728	41.1	728	30.6			728	55.3	728	36.2	728	34.2			728	191.9	728	121.2
729	41.1	729	30.6			729	55.3	729	36.2	729	34.2			729	191.9	729	121.2
730	41.1	730	30.6			730	55.3	730	36.2	730	34.2			730	192	730	121.3
731	41.1	731	30.5			731	55.2	731	36.2	731	34.2			731	192.1	731	121.3
732	41.1	732	30.5			732	55.2	732	36.2	732	34.2			732	192.1	732	121.3
733	41.1	733	30.5			733	55.2	733	36.2	733	34.2			733	192.1	733	121.3
734	41.1	734	30.5			734	55.1	734	36.2	734	34.2			734	192.4	734	121.4
735	41.1	735	30.5			735	55.1	735	36.2	735	34.2			735	192.4	735	121.4
736	41.1	736	30.5			736	55.1	736	36.3	736	34.2			736	192.4	736	121.4
737	41.1	737	30.6			737	55.2	737	36.3	737	34.2			737	192.7	737	121.5
738	41.1	738	30.6			738	55.2	738	36.3	738	34.2			738	192.7	738	121.5
739	41.1	739	30.6			739	55.2	739	36.3	739	34.2			739	192.7	739	121.5
740	41.1	740	30.6			740	55.2	740	36.3	740	34.2			740	192.7	740	121.5
741	41.1	741	30.6			741	55.1	741	36.3	741	34.2			741	192.9	741	121.6
742	41.1	742	30.6			742	55.1	742	36.3	742	34.2			742	192.9	742	121.6
743	41.1	743	30.6			743	55.1	743	36.3	743	34.2			743	192.9	743	121.6
744	41.1	744	30.6			744	55	744	36.3	744	34.2			744	193.1	744	121.7
745	41.1	745	30.6			745	55	745	36.4	745	34.2			745	193.1	745	121.7
746	41.1	746	30.6			746	55	746	36.4	746	34.2			746	193.1	746	121.7
747	41.2	747	30.7			747	55.1	747	36.4	747	34.3			747	193.3	747	121.9
748	41.2	748	30.7			748	55.1	748	36.4	748	34.3			748	193.3	748	121.9
749	41.2	749	30.7			749	55.1	749	36.4	749	34.3			749	193.3	749	121.9
750	41.2	750	30.7			750	55.1	750	36.4	750	34.2			750	193.3	750	121.9
751	41.2	751	30.6			751	55	751	36.4	751	34.2			751	193.5	751	122
752	41.2	752	30.6			752	55	752	36.4	752	34.2			752	193.5	752	122
753	41.2	753	30.6			753	55	753	36.4	753	34.2			753	193.5	753	122
754	41.1	754	30.7			754	55	754	36.4	754	34.2			754	193.7	754	122.1
755	41.1	755	30.7			755	55	755	36.4	755	34.2			755	193.7	755	122.1
756	41.1	756	30.7			756	55	756	36.4	756	34.2			756	193.7	756	122.1
757	41.2	757	30.7			757	55.1	757	36.4	757	34.3			757	193.9	757	122.2
758	41.2	758	30.7			758	55.1	758	36.4	758	34.3			758	193.9	758	122.2
759	41.2	759	30.7			759	55.1	759	36.5	759	34.3			759	193.9	759	122.2
760	41.2	760	30.7			760	55.1	760	36.5	760	34.3			760	193.9	760	122.2
761	41.2	761	30.7			761	55.1	761	36.5	761	34.3			761	194.1	761	122.2
762	41.2	762	30.7			762	55.1	762	36.5	762	34.3			762	194.1	762	122.2
763	41.2	763	30.7			763	55.1	763	36.5	763	34.3			763	194.1	763	122.2
764	41.1	764	30.7			764	55.1	764	36.5	764	34.2			764	194.3	764	122.3
765	41.1	765	30.7			765	55.1	765	36.5	765	34.2			765	194.3	765	122.3
766	41.1	766	30.7			766	55.1	766	36.5	766	34.2			766	194.3	766	122.3
767	41.2	767	30.7			767	55.1	767	36.5	767	34.3			767	194.6	767	122.4
768	41.2	768	30.8			768	55.1	768	36.5	768	34.3			768	194.6	768	122.4
769	41.2	769	30.8			769	55.1	769	36.6	769	34.3			769	194.6	769	122.4
770	41.2	770	30.8			770	55.1	770	36.6	770	34.3			770	194.6	770	122.4
771	41.2	771	30.8			771	55.1	771	36.6	771	34.3			771	194.7	771	122.6
772	41.2	772	30.8			772	55.1	772	36.6	772	34.3			772	194.7	772	122.6
773	41.2	773	30.8			773	55.1	773	36.5	773	34.3			773	194.7	773	122.6
774	41.2	774	30.8			774	55.1	774	36.5	774	34.3			774	194.9	774	122.7
775	41.2	775	30.8			775	55.1	775	36.5	775	34.3			775	194.9	775	122.7
776	41.2	776	30.8			776	55.1	776	36.6	776	34.3			776	194.9	776	122.7
777	41.2	777	30.8			777	55.1	777	36.6	777	34.4			777	194.9	777	122.7
778	41.2	778	30.8			778	55.2	778	36.6	778	34.4			778	195.1	778	122.9
779	41.2	779	30.8			779	55.2	779	36.6	779	34.4			779	195.1	779	122.9
780	41.2	780	30.8			780	55.2	780	36.6	780	34.4			780	195.1	780	122.9
781	41.2	781	30.8			781	55.2	781	36.6	781	34.4			781	195.3	781	123
782	41.2	782	30.8			782	55.2	782	36.6	782	34.4			782	195.3	782	123
783	41.2	783	30.8			783	55.2	783	36.6	783	34.4			783	195.3	783	123
784	41.2	784	30.8			784	55.2	784	36.6	784	34.3			784	195.5	784	123.1
785	41.2	785	30.8			785	55.2	785	36.6	785	34.3			785	195.5	785	123.1
786	41.2	786	30.8			786	55.2	786	36.7	786	34.3			786	195.5	786	123.1
787	41.3	787	30.8			787	55.2	787	36.7	787	34.4			787	195.5	787	123.1
788	41.3	788	30.9			788	55.3	788	36.7	788	34.4			788	195.8	788	123.2
789	41.3	789	30.9			789	55.3	789	36.7	789	34.4			789	195.8	789	123.2
790	41.3	790	30.9			790	55.3	790	36.7	790	34.4			790	195.8	790	123.2
791	41.2	791	30.9			791	55.3	791	36.7	791	34.4			791	196.1	791	123.3
792	41.2	792	30.9			792	55.3	792	36.7	792	34.4			792	196.1	792	123.3
793	41.2	793	30.9			793	55.3	793	36.7	793	34.4			793	196.1	793	123.3
794	41.2	794	30.9			794	55.3	794	36.7	794	34.3			794	196.3	794	123.3
795	41.2	795	30.9			795	55.3	795	36.7	795	34.3			795	196.3	795	123.3
796	41.2	796	30.9			796	55.3	796	36.8	796	34.3			796	196.3	796	123.3
797	41.3	797	30.9			797	55.3	797	36.8	797	34.4			797	196.3	797	123.3
798	41.3	798	30.9			798	55.3	798	36.8	798	34.4			798	196.5	798	123.5
799	41.3	799	30.9			799	55.3	799	36.8	799	34.4			799	196.5	799	123.5
800	41.3	800	30.9			800	55.3	800	36.8	800	34.4			800	196.5	800	123.5
801	41.3	801	31			801	55.4	801	36.8	801	34.4			801	196.6	801	123.6
802	41.3	802	31			802	55.4	802	36.8	802	34.4			802	196.6	802	123.6
803	41.3	803	31			803	55.4	803	36.8	803	34.4			803	196.6	803	123.6
804	41.3	804	31			804	55.4	804	36.8	804	34.4			804	196.7	804	123.7
805	41.3	805	30.9			805	55.4	805	36.8	805	34.4			805	196.6	805	123.7
806	41.3	806	30.9			806	55.4	806	36.8	806	34.4			806	196.6	806	123.7
807	41.3	807	30.9			807	55.4	807	36.8	807	34.4			807	196.6	807	123.7
808	41.3	808	30.9			808	55.4	808	36.8	808	34.4			808	196.8	808	123.8
809	41.3	809	30.9			809	55.4	809	36.8	809	34.4			809	196.8	809	123.8
810	41.3	810	30.9			810	55.4	810	36.9	810	34.4			810	196.8	810	123.8
811	41.3	811	31			811	55.5	811	36.9	811	34.4			811	197	811	123.9
812	41.3	812	31			812	55.5	812	36.9	812	34.4			812	197	812	123.9
813	41.3	813	31			813	55.5	813	36.9	813	34.4			813	197	813	123.9
814	41.3	814	31			814	55.5	814	36.9	814	34.4			814	197.2	814	123.9
815	41.3	815	31			815	55.4	815	36.9	815	34.4			815	197.2	815	123.9
816	41.3	816	31			816	55.4	816	36.9	816	34.4			816	197.2	816	123.9
817	41.3	817	31			817	55.4	817	36.9	817	34.4			817	197.2	817	123.9
818	41.3	818	31			818	55.4	818	36.9	818	34.4			818	197.4	818	124
819	41.3	819	31			819	55.4	819	36.9	819	34.4			819	197.4	819	124
820	41.3	820	31			820	55.4	820	37	820	34.4			820	197.4	820	124
821	41.4	821	31.1			821	55.5	821	37	821	34.5			821	197.7	821	124.1
822	41.4	822	31.1			822	55.5	822	37	822	34.5			822	197.7	822	124.1
823	41.4	823	31.1			823	55.5	823	37	823	34.5			823	197.7	823	124.1
824	41.4	824	31.1			824	55.5	824	37	824	34.4			824	197.7	824	124.1
825	41.4	825	31			825	55.5	825	37	825	34.4			825	197.9	825	124.2
826	41.4	826	31			826	55.5	826	37	826	34.4			826	197.9	826	124.2
827	41.4	827	31			827	55.5	827	37	827	34.4			827	197.9	827	124.2
828	41.3	828	31			828	55.5	828	37	828	34.4			828	198.1	828	124.3
829	41.3	829	31			829	55.5	829	37	829	34.4			829	198.1	829	124.3
830	41.3	830	31			830	55.5	830	37	830	34.4			830	198.1	830	124.3
831	41.4	831	31.1			831	55.5	831	37	831	34.5			831	198.4	831	124.4
832	41.4	832	31.1			832	55.5	832	37	832	34.5			832	198.4	832	124.4
833	41.4	833	31.1			833	55.5	833	37.1	833	34.5			833	198.4	833	124.4
834	41.4	834	31.1			834	55.5	834	37.1	834	34.5			834	198.4	834	124.4
835	41.4	835	31.1			835	55.5	835	37.1	835	34.5			835	198.6	835	124.5
836	41.4	836	31.1			836	55.5	836	37.1	836	34.5			836	198.6	836	124.5
837	41.4	837	31.1			837	55.5	837	37.1	837	34.5			837	198.6	837	124.5
838	41.4	838	31.1			838	55.5	838	37.1	838	34.4			838	198.8	838	124.6
839	41.4	839	31.1			839	55.5	839	37.1	839	34.4			839	198.8	839	124.6
840	41.4	840	31.1			840	55.5	840	37.1	840	34.4			840	198.8	840	124.6
841	41.4	841	31.2			841	55.6	841	37.1	841	34.5			841	199	841	124.7
842	41.4	842	31.2			842	55.6	842	37.1	842	34.5			842	199	842	124.7
843	41.4	843	31.2			843	55.6	843	37.2	843	34.5			843	199	843	124.7
844	41.4	844	31.2			844	55.6	844	37.2	844	34.5			844	199	844	124.7
845	41.4	845	31.2			845	55.6	845	37.2	845	34.5			845	199.2	845	124.8
846	41.4	846	31.2			846	55.6	846	37.1	846	34.5			846	199.2	846	124.8
847	41.4	847	31.2			847	55.6	847	37.1	847	34.5			847	199.2	847	124.8
848	41.4	848	31.1			848	55.5	848	37.1	848	34.5			848	199.4	848	124.8
849	41.4	849	31.1			849	55.5	849	37.1	849	34.5			849	199.4	849	124.8
850	41.4	850	31.1			850	55.5	850	37.2	850	34.5			850	199.4	850	124.8
851	41.5	851	31.2			851	55.5	851	37.2	851	34.5			851	199.6	851	124.9
852	41.5	852	31.2			852	55.6	852	37.2	852	34.5			852	199.6	852	124.9
853	41.5	853	31.2			853	55.6	853	37.3	853	34.5			853	199.6	853	124.9
854	41.5	854	31.2			854	55.6	854	37.3	854	34.5			854	199.6	854	124.9
855	41.5	855	31.2			855	55.6	855	37.3	855	34.5			855	199.8	855	125.1
856	41.5	856	31.2			856	55.6	856	37.3	856	34.5			856	199.8	856	125.1
857	41.5	857	31.2			857	55.6	857	37.2	857	34.5			857	199.8	857	125.1
858	41.4	858	31.2			858	55.6	858	37.2	858	34.5			858	199.9	858	125.1
859	41.4	859	31.2			859	55.6	859	37.2	859	34.5			859	199.9	859	125.1
860	41.4	860	31.2			860	55.6	860	37.3	860	34.5			860	199.9	860	125.1
861	41.5	861	31.2			861	55.6	861	37.3	861	34.5			861	200	861	125.1
862	41.5	862	31.2			862	55.6	862	37.3	862	34.5			862	200.2	862	125.2
863	41.5	863	31.2			863	55.6	863	37.3	863	34.5			863	200.2	863	125.2
864	41.5	864	31.2			864	55.6	864	37.3	864	34.5			864	200.2	864	125.2
865	41.5	865	31.2			865	55.6	865	37.3	865	34.5			865	200.4	865	125.3
866	41.5	866	31.2			866	55.6	866	37.3	866	34.5			866	200.4	866	125.3
867	41.5	867	31.2			867	55.6	867	37.3	867	34.5			867	200.4	867	125.3
868	41.5	868	31.2			868	55.6	868	37.3	868	34.5			868	200.6	868	125.4
869	41.5	869	31.2			869	55.6	869	37.3	869	34.5			869	200.6	869	125.4
870	41.5	870	31.2			870	55.6	870	37.4	870	34.5			870	200.6	870	125.4
871	41.6	871	31.2			871	55.6	871	37.4	871	34.6			871	200.6	871	125.4
872	41.6	872	31.3			872	55.7	872	37.4	872	34.6			872	200.9	872	125.5
873	41.6	873	31.3			873	55.7	873	37.4	873	34.6			873	200.9	873	125.5
874	41.6	874	31.3			874	55.7	874	37.4	874	34.6			874	200.9	874	125.5
875	41.6	875	31.3			875	55.7	875	37.4	875	34.6			875	201.1	875	125.6
876	41.6	876	31.3			876	55.7	876	37.4	876	34.6			876	201.1	876	125.6
877	41.6	877	31.3			877	55.7	877	37.4	877	34.6			877	201.1	877	125.6
878	41.5	878	31.3			878	55.7	878	37.4	878	34.5			878	201.3	878	125.7
879	41.5	879	31.3			879	55.7	879	37.4	879	34.5			879	201.3	879	125.7
880	41.5	880	31.3			880	55.7	880	37.5	880	34.5			880	201.3	880	125.7
881	41.6	881	31.3			881	55.7	881	37.5	881	34.6			881	201.3	881	125.7
882	41.6	882	31.3			882	55.8	882	37.5	882	34.6			882	201.5	882	125.8
883	41.6	883	31.3			883	55.8	883	37.4	883	34.6			883	201.5	883	125.8
884	41.6	884	31.3			884	55.8	884	37.4	884	34.6			884	201.5	884	125.8
885	41.6	885	31.4			885	55.8	885	37.4	885	34.6			885	201.7	885	125.9
886	41.6	886	31.4			886	55.8	886	37.4	886	34.6			886	201.7	886	125.9
887	41.6	887	31.4			887	55.8	887	37.4	887	34.6			887	201.7	887	125.9
888	41.6	888	31.3			888	55.8	888	37.4	888	34.6			888	201.7	888	126
889	41.6	889	31.3			889	55.8	889	37.4	889	34.6			889	201.7	889	126
890	41.6	890	31.3			890	55.8	890	37.5	890	34.6			890	201.7	890	126
891	41.6	891	31.3			891	55.8	891	37.5	891	34.6			891	201.7	891	126
892	41.6	892	31.3			892	55.8	892	37.5	892	34.6			892	201.9	892	126
893	41.6	893	31.3			893	55.8	893	37.5	893	34.6			893	201.9	893	126
894	41.6	894	31.3			894	55.8	894	37.5	894	34.6			894	201.9	894	126
895	41.6	895	31.4			895	55.9	895	37.5	895	34.6			895	202.2	895	126.2
896	41.6	896	31.4			896	55.9	896	37.5	896	34.6			896	202.2	896	126.2
897	41.6	897	31.4			897	55.9	897	37.5	897	34.6			897	202.2	897	126.2
898	41.6	898	31.4			898	55.9	898	37.5	898	34.6			898	202.4	898	126.2
899	41.6	899	31.4			899	55.9	899	37.5	899	34.6			899	202.4	899	126.2
900	41.6	900	31.4			900	55.9	900	37.6	900	34.6			900	202.4	900	126.2
901	41.6	901	31.4			901	55.9	901	37.6	901	34.6			901	202.4	901	126.2
902	41.6	902	31.4			902	55.9	902	37.6	902	34.6			902	202.5	902	126.3
903	41.6	903	31.4			903	55.9	903	37.6	903	34.6			903	202.5	903	126.3
904	41.6	904	31.4			904	55.9	904	37.6	904	34.6			904	202.5	904	126.3
905	41.7	905	31.4			905	56	905	37.6	905	34.6			905	202.8	905	126.5
906	41.7	906	31.4			906	56	906	37.6	906	34.6			906	202.8	906	126.5
907	41.7	907	31.4			907	56	907	37.6	907	34.6			907	202.8	907	126.5
908	41.7	908	31.4			908	56	908	37.6	908	34.6			908	202.8	908	126.5
909	41.7	909	31.4			909	56	909	37.6	909	34.6			909	202.9	909	126.5
910	41.7	910	31.4			910	56	910	37.6	910	34.6			910	202.9	910	126.5
911	41.7	911	31.4			911	56	911	37.6	911	34.6			911	202.9	911	126.5
912	41.6	912	31.4			912	56	912	37.6	912	34.6			912	203.1	912	126.6
913	41.6	913	31.4			913	56	913	37.7	913	34.6			913	203.1	913	126.6
914	41.6	914	31.4			914	56	914	37.7	914	34.6			914	203.1	914	126.6
915	41.7	915	31.5			915	56.1	915	37.7	915	34.6			915	203.3	915	126.7
916	41.7	916	31.5			916	56.1	916	37.7	916	34.6			916	203.3	916	126.7
917	41.7	917	31.5			917	56.1	917	37.7	917	34.6			917	203.3	917	126.7
918	41.7	918	31.5			918	56.1	918	37.7	918	34.6			918	203.3	918	126.7
919	41.7	919	31.4			919	56	919	37.7	919	34.6			919	203.4	919	126.8
920	41.7	920	31.4			920	56	920	37.7	920	34.6			920	203.4	920	126.8
921	41.7	921	31.4			921	56	921	37.7	921	34.6			921	203.4	921	126.8
922	41.7	922	31.5			922	56.1	922	37.7	922	34.6			922	203.6	922	126.9
923	41.7	923	31.5			923	56.1	923	37.8	923	34.6			923	203.6	923	126.9
924	41.7	924	31.5			924	56.1	924	37.8	924	34.6			924	203.6	924	126.9
925	41.7	925	31.5			925	56.2	925	37.8	925	34.7			925	203.8	925	127
926	41.7	926	31.5			926	56.2	926	37.8	926	34.7			926	203.8	926	127
927	41.7	927	31.5			927	56.2	927	37.8	927	34.7			927	203.8	927	127
928	41.7	928	31.5			928	56.2	928	37.8	928	34.7			928	203.8	928	127
929	41.7	929	31.5			929	56.1	929	37.8	929	34.7			929	204	929	127
930	41.7	930	31.5			930	56.1	930	37.8	930	34.7			930	204	930	127
931	41.7	931	31.5			931	56.1	931	37.8	931	34.7			931	204	931	127
932	41.7	932	31.5			932	56.1	932	37.8	932	34.6			932	204.1	932	127.1
933	41.7	933	31.5			933	56.1	933	37.8	933	34.6			933	204.1	933	127.1
934	41.7	934	31.5			934	56.1	934	37.8	934	34.6			934	204.1	934	127.1
935	41.8	935	31.5			935	56.2	935	37.8	935	34.7			935	204.3	935	127.2
936	41.8	936	31.6			936	56.2	936	37.8	936	34.7			936	204.4	936	127.3
937	41.8	937	31.6			937	56.2	937	37.9	937	34.7			937	204.4	937	127.3
938	41.8	938	31.6			938	56.2	938	37.9	938	34.7			938	204.4	938	127.3
939	41.8	939	31.6			939	56.2	939	37.9	939	34.7			939	204.5	939	127.4
940	41.8	940	31.6			940	56.2	940	37.9	940	34.7			940	204.5	940	127.4
941	41.8	941	31.6			941	56.2	941	37.8	941	34.7			941	204.5	941	127.4
942	41.7	942	31.5			942	56.2	942	37.8	942	34.7			942	204.6	942	127.4
943	41.7	943	31.5			943	56.2	943	37.9	943	34.7			943	204.6	943	127.4
944	41.7	944	31.5			944	56.2	944	37.9	944	34.7			944	204.6	944	127.4
945	41.8	945	31.6			945	56.2	945	37.9	945	34.7			945	204.8	945	127.5
946	41.8	946	31.6			946	56.2	946	37.9	946	34.7			946	204.8	946	127.5
947	41.8	947	31.6			947	56.2	947	37.9	947	34.7			947	204.8	947	127.5
948	41.8	948	31.6			948	56.2	948	37.9	948	34.7			948	204.8	948	127.5
949	41.8	949	31.6			949	56.2	949	37.9	949	34.7			949	205	949	127.6
950	41.8	950	31.6			950	56.2	950	37.9	950	34.7			950	205	950	127.6
951	41.8	951	31.6			951	56.2	951	37.9	951	34.7			951	205	951	127.6
952	41.7	952	31.6			952	56.2	952	37.9	952	34.7			952	205.1	952	127.6
953	41.7	953	31.6			953	56.2	953	37.9	953	34.7			953	205.1	953	127.6
954	41.7	954	31.6			954	56.2	954	38	954	34.7			954	205.1	954	127.6
955	41.8	955	31.6			955	56.2	955	38	955	34.7			955	205.1	955	127.6
956	41.8	956	31.6			956	56.2	956	38	956	34.7			956	205.3	956	127.8
957	41.8	957	31.6			957	56.2	957	38	957	34.7			957	205.3	957	127.8
958	41.8	958	31.6			958	56.2	958	38	958	34.7			958	205.3	958	127.8
959	41.8	959	31.7			959	56.2	959	38	959	34.7			959	205.4	959	127.9
960	41.8	960	31.7			960	56.2	960	38	960	34.7			960	205.4	960	127.9
961	41.8	961	31.7			961	56.2	961	38	961	34.7			961	205.4	961	127.9
962	41.7	962	31.6			962	56.2	962	38	962	34.7			962	205.6	962	127.9
963	41.7	963	31.6			963	56.2	963	38	963	34.7			963	205.6	963	127.9
964	41.7	964	31.6			964	56.2	964	38	964	34.7			964	205.6	964	127.9
965	41.8	965	31.6			965	56.2	965	38	965	34.7			965	205.6	965	127.9
966	41.8	966	31.7			966	56.3	966	38	966	34.7			966	205.8	966	128.1
967	41.8	967	31.7			967	56.3	967	38.1	967	34.7			967	205.8	967	128.1
968	41.8	968	31.7			968	56.3	968	38.1	968	34.7			968	205.8	968	128.1
969	41.8	969	31.7			969	56.3	969	38.1	969	34.7			969	205.9	969	128.1
970	41.8	970	31.7			970	56.3	970	38.1	970	34.7			970	205.9	970	128.1
971	41.8	971	31.7			971	56.3	971	38	971	34.7			971	205.9	971	128.1
972	41.7	972	31.7			972	56.3	972	38	972	34.7			972	205.8	972	128.2
973	41.7	973	31.7			973	56.3	973	38	973	34.7			973	205.8	973	128.2
974	41.7	974	31.7			974	56.3	974	38.1	974	34.7			974	205.8	974	128.2
975	41.8	975	31.7			975	56.3	975	38.1	975	34.7			975	205.8	975	128.2
976	41.8	976	31.7			976	56.3	976	38.1	976	34.7			976	205.8	976	128.2
977	41.8	977	31.7			977	56.3	977	38.1	977	34.7			977	205.8	977	128.2
978	41.8	978	31.7			978	56.3	978	38.1	978	34.7			978	205.8	978	128.2
979	41.8	979	31.7			979	56.3	979	38.1	979	34.7			979	205.9	979	128.3
980	41.8	980	31.7			980	56.3	980	38.1	980	34.7			980	205.9	980	128.3
981	41.8	981	31.7			981	56.3	981	38.1	981	34.7			981	205.9	981	128.3
982	41.8	982	31.7			982	56.4	982	38.1	982	34.7			982	206.1	982	128.3
983	41.8	983	31.7			983	56.3	983	38.1	983	34.7			983	206	983	128.2
984	41.8	984	31.7			984	56.3	984	38.1	984	34.7			984	206	984	128.2
985	41.8	985	31.7			985	56.3	985	38.1	985	34.7			985	206	985	128.2
986	41.8	986	31.7			986	56.3	986	38.1	986	34.7			986	206.2	986	128.4
987	41.8	987	31.7			987	56.3	987	38.1	987	34.7			987	206.2	987	128.4
988	41.8	988	31.7			988	56.3	988	38.2	988	34.7			988	206.2	988	128.4
989	41.8	989	31.8			989	56.4	989	38.2	989	34.7			989	206.5	989	128.5
990	41.8	990	31.8			990	56.4	990	38.2	990	34.7			990	206.5	990	128.5
991	41.8	991	31.8			991	56.4	991	38.2	991	34.7			991	206.5	991	128.5
992	41.8	992	31.8			992	56.4	992	38.2	992	34.7			992	206.6	992	128.5
993	41.8	993	31.7			993	56.4	993	38.2	993	34.7			993	206.7	993	128.5
994	41.8	994	31.7			994	56.4	994	38.2	994	34.7			994	206.7	994	128.5
995	41.8	995	31.7			995	56.4	995	38.2	995	34.7			995	206.7	995	128.5
996	41.8	996	31.7			996	56.4	996	38.2	996	34.7			996	206.9	996	128.5
997	41.8	997	31.7			997	56.4	997	38.2	997	34.7			997	206.9	997	128.5
998	41.8	998	31.7			998	56.4	998	38.2	998	34.7			998	206.9	998	128.5
999	41.8	999	31.8			999	56.5	999	38.2	999	34.8			999	207.2	999	128.7
1000	41.8	1000	31.8			1000	56.5	1000	38.2	1000	34.8			1000	207.2	1000	128.7
1001	41.8	1001	31.8			1001	56.5	1001	38.2	1001	34.8			1001	207.2	1001	128.7
1002	41.8	1002	31.8			1002	56.5	1002	38.2	1002	34.7			1002	207.2	1002	128.7
1003	41.8	1003	31.8			1003	56.4	1003	38.2	1003	34.7			1003	207.3	1003	128.7
1004	41.8	1004	31.8			1004	56.4	1004	38.3	1004	34.7			1004	207.3	1004	128.7
1005	41.8	1005	31.8			1005	56.4	1005	38.3	1005	34.7			1005	207.3	1005	128.7
1006	41.8	1006	31.7			1006	56.4	1006	38.3	1006	34.7			1006	207.4	1006	128.8
1007	41.8	1007	31.7			1007	56.4	1007	38.3	1007	34.7			1007	207.4	1007	128.8
1008	41.8	1008	31.7			1008	56.4	1008	38.3	1008	34.7			1008	207.4	1008	128.8
1009	41.8	1009	31.8			1009	56.5	1009	38.3	1009	34.8			1009	207.7	1009	128.9
1010	41.8	1010	31.8			1010	56.5	1010	38.3	1010	34.8			1010	207.7	1010	128.9
1011	41.8	1011	31.8			1011	56.5	1011	38.3	1011	34.8			1011	207.7	1011	128.9
1012	41.8	1012	31.8			1012	56.5	1012	38.3	1012	34.8			1012	207.7	1012	128.9
1013	41.8	1013	31.8			1013	56.4	1013	38.3	1013	34.8			1013	207.9	1013	129
1014	41.8	1014	31.8			1014	56.4	1014	38.3	1014	34.8			1014	207.9	1014	129
1015	41.8	1015	31.8			1015	56.4	1015	38.3	1015	34.8			1015	207.9	1015	129
1016	41.8	1016	31.8			1016	56.4	1016	38.3	1016	34.7			1016	208	1016	129
1017	41.8	1017	31.8			1017	56.4	1017	38.3	1017	34.7			1017	208	1017	129
1018	41.8	1018	31.8			1018	56.4	1018	38.4	1018	34.7			1018	208	1018	129
1019	41.9	1019	31.8			1019	56.5	1019	38.4	1019	34.8			1019	208.2	1019	129.1
1020	41.9	1020	31.8			1020	56.5	1020	38.4	1020	34.8			1020	208.2	1020	129.1
1021	41.9	1021	31.8			1021	56.5	1021	38.4	1021	34.8			1021	208.2	1021	129.1
1022	41.9	1022	31.8			1022	56.5	1022	38.4	1022	34.8			1022	208.2	1022	129.1
1023	41.9	1023	31.9			1023	56.5	1023	38.4	1023	34.8			1023	208.3	1023	129.1
1024	41.9	1024	31.9			1024	56.5	1024	38.4	1024	34.8			1024	208.3	1024	129.1
1025	41.9	1025	31.9			1025	56.5	1025	38.4	1025	34.8			1025	208.3	1025	129.1
1026	41.8	1026	31.8			1026	56.5	1026	38.4	1026	34.7			1026	208.5	1026	129.2
1027	41.8	1027	31.8			1027	56.5	1027	38.4	1027	34.7			1027	208.5	1027	129.2
1028	41.8	1028	31.8			1028	56.5	1028	38.4	1028	34.7			1028	208.5	1028	129.2
1029	41.9	1029	31.8			1029	56.5	1029	38.4	1029	34.8			1029	208.6	1029	129.2
1030	41.9	1030	31.9			1030	56.5	1030	38.4	1030	34.8			1030	208.7	1030	129.2
1031	41.9	1031	31.9			1031	56.5	1031	38.4	1031	34.8			1031	208.7	1031	129.2
1032	41.9	1032	31.9			1032	56.5	1032	38.4	1032	34.8			1032	208.7	1032	129.2
1033	41.9	1033	31.9			1033	56.5	1033	38.4	1033	34.8			1033	208.8	1033	129.3
1034	41.9	1034	31.9			1034	56.5	1034	38.4	1034	34.8			1034	208.8	1034	129.3
1035	41.9	1035	31.9			1035	56.5	1035	38.4	1035	34.8			1035	208.8	1035	129.3
1036	41.8	1036	31.8			1036	56.4	1036	38.4	1036	34.8			1036	208.9	1036	129.3
1037	41.8	1037	31.8			1037	56.4	1037	38.4	1037	34.8			1037	208.9	1037	129.3
1038	41.8	1038	31.8			1038	56.4	1038	38.5	1038	34.8			1038	208.9	1038	129.3
1039	41.9	1039	31.8			1039	56.4	1039	38.5	1039	34.9			1039	208.9	1039	129.3
1040	41.9	1040	31.9			1040	56.5	1040	38.5	1040	34.9			1040	209.2	1040	129.4
1041	41.9	1041	31.9			1041	56.5	1041	38.5	1041	34.9			1041	209.2	1041	129.4
1042	41.8	1042	31.9			1042	56.5	1042	38.5	1042	34.9			1042	209.2	1042	129.4
1043	41.8	1043	31.9			1043	56.5	1043	38.5	1043	34.8			1043	209.4	1043	129.5
1044	41.8	1044	31.9			1044	56.5	1044	38.5	1044	34.8			1044	209.4	1044	129.5
1045	41.8	1045	31.9			1045	56.5	1045	38.5	1045	34.8			1045	209.4	1045	129.5
1046	41.8	1046	31.8			1046	56.5	1046	38.5	1046	34.8			1046	209.5	1046	129.5
1047	41.8	1047	31.8			1047	56.5	1047	38.5	1047	34.8			1047	209.5	1047	129.5
1048	41.8	1048	31.8			1048	56.5	1048	38.6	1048	34.8			1048	209.5	1048	129.5
1049	41.9	1049	31.8			1049	56.5	1049	38.6	1049	34.9			1049	209.5	1049	129.5
1050	41.9	1050	31.9			1050	56.5	1050	38.6	1050	34.9			1050	209.7	1050	129.4
1051	41.9	1051	31.9			1051	56.5	1051	38.6	1051	34.9			1051	209.7	1051	129.4
1052	41.9	1052	31.9			1052	56.5	1052	38.6	1052	34.9			1052	209.7	1052	129.4
1053	41.9	1053	31.9			1053	56.5	1053	38.6	1053	34.9			1053	209.9	1053	129.5
1054	41.9	1054	31.9			1054	56.5	1054	38.6	1054	34.9			1054	209.9	1054	129.5
1055	41.9	1055	31.9			1055	56.5	1055	38.6	1055	34.9			1055	209.9	1055	129.5
1056	41.8	1056	31.9			1056	56.5	1056	38.6	1056	34.8			1056	210.1	1056	129.6
1057	41.8	1057	31.9			1057	56.5	1057	38.6	1057	34.8			1057	210.1	1057	129.6
1058	41.8	1058	31.9			1058	56.5	1058	38.6	1058	34.8			1058	210.1	1058	129.6
1059	41.8	1059	31.9			1059	56.5	1059	38.6	1059	34.9			1059	210.1	1059	129.6
1060	41.8	1060	31.9			1060	56.5	1060	38.6	1060	34.9			1060	210.3	1060	129.7
1061	41.8	1061	31.9			1061	56.5	1061	38.6	1061	34.9			1061	210.3	1061	129.7
1062	41.8	1062	31.9			1062	56.5	1062	38.6	1062	34.9			1062	210.3	1062	129.7
1063	41.8	1063	31.9			1063	56.5	1063	38.6	1063	34.9			1063	210.5	1063	129.8
1064	41.8	1064	31.9			1064	56.5	1064	38.6	1064	34.9			1064	210.5	1064	129.8
1065	41.8	1065	31.9			1065	56.5	1065	38.6	1065	34.9			1065	210.5	1065	129.8
1066	41.8	1066	31.9			1066	56.5	1066	38.6	1066	34.8			1066	210.6	1066	129.8
1067	41.8	1067	31.9			1067	56.5	1067	38.6	1067	34.8			1067	210.6	1067	129.8
1068	41.8	1068	31.9			1068	56.5	1068	38.7	1068	34.8			1068	210.6	1068	129.8
1069	41.8	1069	31.9			1069	56.5	1069	38.7	1069	34.8			1069	210.6	1069	129.8
1070	41.8	1070	31.9			1070	56.5	1070	38.7	1070	34.8			1070	210.7	1070	129.8
1071	41.8	1071	31.9			1071	56.5	1071	38.7	1071	34.8			1071	210.7	1071	129.8
1072	41.8	1072	31.9			1072	56.5	1072	38.7	1072	34.8			1072	210.7	1072	129.8
1073	41.8	1073	32			1073	56.5	1073	38.7	1073	34.9			1073	210.9	1073	129.9
1074	41.8	1074	32			1074	56.5	1074	38.7	1074	34.9			1074	210.9	1074	129.9
1075	41.8	1075	32			1075	56.5	1075	38.7	1075	34.9			1075	210.9	1075	129.9
1076	41.8	1076	32			1076	56.5	1076	38.7	1076	34.9			1076	211	1076	130
1077	41.8	1077	31.9			1077	56.4	1077	38.7	1077	34.9			1077	211	1077	130
1078	41.8	1078	31.9			1078	56.4	1078	38.7	1078	34.9			1078	211	1078	130
1079	41.8	1079	31.9			1079	56.4	1079	38.7	1079	34.8			1079	211	1079	130
1080	41.8	1080	31.9			1080	56.5	1080	38.7	1080	34.8			1080	211.1	1080	130.1
1081	41.8	1081	31.9			1081	56.5	1081	38.8	1081	34.8			1081	211.1	1081	130.1
1082	41.8	1082	31.9			1082	56.5	1082	38.8	1082	34.8			1082	211.1	1082	130.1
1083	41.9	1083	32			1083	56.5	1083	38.8	1083	34.9			1083	211.2	1083	130.2
1084	41.9	1084	32			1084	56.5	1084	38.8	1084	34.9			1084	211.2	1084	130.2
1085	41.9	1085	32			1085	56.5	1085	38.7	1085	34.9			1085	211.2	1085	130.2
1086	41.9	1086	32			1086	56.5	1086	38.7	1086	34.8			1086	211.2	1086	130.2
1087	41.9	1087	31.9			1087	56.5	1087	38.7	1087	34.8			1087	211.3	1087	130.2
1088	41.9	1088	31.9			1088	56.5	1088	38.8	1088	34.8			1088	211.3	1088	130.2
1089	41.9	1089	31.9			1089	56.5	1089	38.7	1089	34.8			1089	211.3	1089	130.2
1090	41.8	1090	31.9			1090	56.5	1090	38.7	1090	34.8			1090	211.4	1090	130.3
1091	41.8	1091	31.9			1091	56.5	1091	38.8	1091	34.8			1091	211.4	1091	130.3
1092	41.8	1092	31.9			1092	56.5	1092	38.8	1092	34.8			1092	211.4	1092	130.3
1093	41.9	1093	32			1093	56.6	1093	38.8	1093	34.8			1093	211.7	1093	130.3
1094	41.9	1094	32			1094	56.6	1094	38.8	1094	34.8			1094	211.7	1094	130.3
1095	41.9	1095	32			1095	56.6	1095	38.8	1095	34.8			1095	211.7	1095	130.3
1096	41.9	1096	32			1096	56.6	1096	38.8	1096	34.8			1096	211.7	1096	130.3
1097	41.9	1097	32			1097	56.5	1097	38.8	1097	34.8			1097	211.7	1097	130.4
1098	41.9	1098	32			1098	56.5	1098	38.8	1098	34.8			1098	211.7	1098	130.4
1099	41.9	1099	32			1099	56.5	1099	38.8	1099	34.8			1099	211.7	1099	130.4
1100	41.9	1100	32			1100	56.5	1100	38.8	1100	34.8			1100	211.9	1100	130.4
1101	41.9	1101	32			1101	56.5	1101	38.8	1101	34.8			1101	211.9	1101	130.4
1102	41.9	1102	32			1102	56.5	1102	38.9	1102	34.8			1102	211.9	1102	130.4
1103	42	1103	32			1103	56.6	1103	38.9	1103	34.9			1103	212.2	1103	130.5
1104	42	1104	32			1104	56.6	1104	38.9	1104	34.9			1104	212.2	1104	130.5
1105	42	1105	32			1105	56.6	1105	38.9	1105	34.9			1105	212.2	1105	130.5
1106	42	1106	32			1106	56.6	1106	38.9	1106	34.9			1106	212.2	1106	130.5
1107	42	1107	32			1107	56.6	1107	38.9	1107	34.9			1107	212.3	1107	130.6
1108	42	1108	32			1108	56.6	1108	38.9	1108	34.9			1108	212.3	1108	130.6
1109	42	1109	32			1109	56.6	1109	38.9	1109	34.9			1109	212.3	1109	130.6
1110	41.9	1110	32			1110	56.6	1110	38.9	1110	34.8			1110	212.4	1110	130.6
1111	41.9	1111	32			1111	56.6	1111	38.9	1111	34.8			1111	212.4	1111	130.6
1112	41.9	1112	32			1112	56.6	1112	38.9	1112	34.8			1112	212.4	1112	130.6
1113	42	1113	32			1113	56.6	1113	38.9	1113	34.9			1113	212.5	1113	130.6
1114	42	1114	32.1			1114	56.6	1114	38.9	1114	34.9			1114	212.6	1114	130.6
1115	42	1115	32.1			1115	56.6	1115	39	1115	34.9			1115	212.6	1115	130.6
1116	42	1116	32.1			1116	56.6	1116	39	1116	34.9			1116	212.6	1116	130.6
1117	42	1117	32.1			1117	56.6	1117	39	1117	34.9			1117	212.7	1117	130.7
1118	42	1118	32.1			1118	56.6	1118	39	1118	34.9			1118	212.7	1118	130.7
1119	42	1119	32.1			1119	56.6	1119	38.9	1119	34.9			1119	212.7	1119	130.7
1120	41.9	1120	32			1120	56.6	1120	38.9	1120	34.8			1120	212.8	1120	130.7
1121	41.9	1121	32			1121	56.6	1121	38.9	1121	34.8			1121	212.8	1121	130.7
1122	41.9	1122	32			1122	56.6	1122	39	1122	34.8			1122	212.8	1122	130.7
1123	42	1123	32.1			1123	56.6	1123	39	1123	34.9			1123	212.9	1123	130.8
1124	42	1124	32.1			1124	56.7	1124	39	1124	34.9			1124	213	1124	130.9
1125	42	1125	32.1			1125	56.7	1125	39	1125	34.9			1125	213	1125	130.9
1126	42	1126	32.1			1126	56.7	1126	39	1126	34.9			1126	213	1126	130.9
1127	42	1127	32.1			1127	56.7	1127	39	1127	34.9			1127	213.1	1127	130.9
1128	42	1128	32.1			1128	56.7	1128	39	1128	34.9			1128	213.1	1128	130.9
1129	42	1129	32.1			1129	56.7	1129	39	1129	34.9			1129	213.1	1129	130.9
1130	42	1130	32.1			1130	56.7	1130	39	1130	34.9			1130	213.2	1130	130.8
1131	42	1131	32.1			1131	56.7	1131	39	1131	34.9			1131	213.2	1131	130.8
1132	42	1132	32.1			1132	56.7	1132	39.1	1132	34.9			1132	213.2	1132	130.8
1133	42.1	1133	32.1			1133	56.7	1133	39.1	1133	34.9			1133	213.2	1133	130.8
1134	42.1	1134	32.1			1134	56.7	1134	39.1	1134	34.9			1134	213.4	1134	130.9
1135	42.1	1135	32.1			1135	56.7	1135	39.1	1135	34.9			1135	213.4	1135	130.9
1136	42.1	1136	32.1			1136	56.7	1136	39.1	1136	34.9			1136	213.4	1136	130.9
1137	42.1	1137	32.1			1137	56.8	1137	39.1	1137	34.9			1137	213.4	1137	131
1138	42.1	1138	32.1			1138	56.8	1138	39.1	1138	34.9			1138	213.4	1138	131
1139	42.1	1139	32.1			1139	56.8	1139	39.1	1139	34.9			1139	213.4	1139	131
1140	42	1140	32.1			1140	56.8	1140	39.1	1140	34.9			1140	213.5	1140	131
1141	42	1141	32.1			1141	56.8	1141	39.1	1141	34.9			1141	213.5	1141	131
1142	42	1142	32.1			1142	56.8	1142	39.1	1142	34.9			1142	213.5	1142	131
1143	42.1	1143	32.1			1143	56.8	1143	39.1	1143	34.9			1143	213.5	1143	131
1144	42.1	1144	32.2			1144	56.8	1144	39.1	1144	34.9			1144	213.6	1144	131
1145	42.1	1145	32.2			1145	56.8	1145	39.1	1145	34.9			1145	213.6	1145	131
1146	42.1	1146	32.2			1146	56.8	1146	39.1	1146	34.9			1146	213.6	1146	131
1147	42.1	1147	32.2			1147	56.8	1147	39.1	1147	34.9			1147	213.8	1147	131.1
1148	42.1	1148	32.2			1148	56.8	1148	39.1	1148	34.9			1148	213.8	1148	131.1
1149	42.1	1149	32.2			1149	56.8	1149	39.1	1149	34.9			1149	213.8	1149	131.1
1150	42.1	1150	32.1			1150	56.9	1150	39.1	1150	34.9			1150	213.9	1150	131.2
1151	42.1	1151	32.1			1151	56.9	1151	39.1	1151	34.9			1151	213.9	1151	131.2
1152	42.1	1152	32.1			1152	56.9	1152	39.2	1152	34.9			1152	213.9	1152	131.2
1153	42.1	1153	32.1			1153	56.9	1153	39.2	1153	34.9			1153	213.9	1153	131.2
1154	42.1	1154	32.1			1154	56.9	1154	39.2	1154	34.9			1154	213.9	1154	131.1
1155	42.1	1155	32.1			1155	56.9	1155	39.2	1155	34.9			1155	213.9	1155	131.1
1156	42.1	1156	32.1			1156	56.9	1156	39.2	1156	34.9			1156	213.9	1156	131.1
1157	42.1	1157	32.2			1157	57	1157	39.2	1157	34.9			1157	214.2	1157	131.2
1158	42.1	1158	32.2			1158	57	1158	39.2	1158	34.9			1158	214.2	1158	131.2
1159	42.1	1159	32.2			1159	57	1159	39.2	1159	34.9			1159	214.2	1159	131.2
1160	42.1	1160	32.2			1160	57	1160	39.2	1160	34.9			1160	214.3	1160	131.3
1161	42.1	1161	32.1			1161	56.9	1161	39.2	1161	34.9			1161	214.2	1161	131.2
1162	42.1	1162	32.1			1162	56.9	1162	39.2	1162	34.9			1162	214.2	1162	131.2
1163	42.1	1163	32.1			1163	56.9	1163	39.2	1163	34.9			1163	214.2	1163	131.2
1164	42.1	1164	32.1			1164	56.9	1164	39.2	1164	34.9			1164	214.3	1164	131.4
1165	42.1	1165	32.1			1165	56.9	1165	39.3	1165	34.9			1165	214.3	1165	131.4
1166	42.1	1166	32.1			1166	56.9	1166	39.3	1166	34.9			1166	214.3	1166	131.4
1167	42.2	1167	32.2			1167	57	1167	39.3	1167	34.9			1167	214.5	1167	131.5
1168	42.2	1168	32.2			1168	57	1168	39.3	1168	34.9			1168	214.5	1168	131.5
1169	42.2	1169	32.2			1169	57	1169	39.2	1169	34.9			1169	214.5	1169	131.5
1170	42.1	1170	32.2			1170	57	1170	39.2	1170	34.9			1170	214.5	1170	131.5
1171	42.1	1171	32.1			1171	57	1171	39.2	1171	34.9			1171	214.6	1171	131.4
1172	42.1	1172	32.1			1172	57	1172	39.3	1172	34.9			1172	214.6	1172	131.4
1173	42.1	1173	32.1			1173	57	1173	39.3	1173	34.9			1173	214.6	1173	131.4
1174	42.1	1174	32.1			1174	56.9	1174	39.3	1174	34.9			1174	214.7	1174	131.5
1175	42.1	1175	32.1			1175	56.9	1175	39.3	1175	34.9			1175	214.7	1175	131.5
1176	42.1	1176	32.1			1176	56.9	1176	39.3	1176	34.9			1176	214.7	1176	131.5
1177	42.2	1177	32.2			1177	57	1177	39.3	1177	35			1177	214.9	1177	131.6
1178	42.2	1178	32.2			1178	57	1178	39.3	1178	35			1178	214.9	1178	131.6
1179	42.2	1179	32.2			1179	57	1179	39.3	1179	35			1179	214.9	1179	131.6
1180	42.2	1180	32.2			1180	57	1180	39.3	1180	34.9			1180	214.9	1180	131.6
1181	42.2	1181	32.1			1181	57	1181	39.3	1181	34.9			1181	215	1181	131.6
1182	42.2	1182	32.1			1182	57	1182	39.3	1182	34.9			1182	215	1182	131.6
1183	42.2	1183	32.1			1183	57	1183	39.3	1183	34.9			1183	215	1183	131.6
1184	42.1	1184	32.2			1184	57	1184	39.3	1184	34.9			1184	215.2	1184	131.7
1185	42.1	1185	32.2			1185	57	1185	39.3	1185	34.9			1185	215.2	1185	131.7
1186	42.1	1186	32.2			1186	57	1186	39.4	1186	34.9			1186	215.2	1186	131.7
1187	42.2	1187	32.2			1187	57.1	1187	39.4	1187	35			1187	215.4	1187	131.9
1188	42.2	1188	32.2			1188	57.1	1188	39.4	1188	35			1188	215.4	1188	131.9
1189	42.2	1189	32.2			1189	57.1	1189	39.4	1189	35			1189	215.4	1189	131.9
1190	42.2	1190	32.2			1190	57.1	1190	39.4	1190	35			1190	215.4	1190	131.9
1191	42.2	1191	32.2			1191	57	1191	39.4	1191	35			1191	215.5	1191	131.9
1192	42.2	1192	32.2			1192	57	1192	39.4	1192	35			1192	215.5	1192	131.9
1193	42.2	1193	32.2			1193	57	1193	39.4	1193	35			1193	215.5	1193	131.9
1194	42.2	1194	32.2			1194	57	1194	39.4	1194	34.9			1194	215.7	1194	131.9
1195	42.2	1195	32.2			1195	57	1195	39.4	1195	34.9			1195	215.7	1195	131.9
1196	42.2	1196	32.2			1196	57	1196	39.5	1196	34.9			1196	215.7	1196	131.9
1197	42.3	1197	32.2			1197	57.1	1197	39.5	1197	35			1197	215.8	1197	132
1198	42.3	1198	32.2			1198	57.1	1198	39.5	1198	35			1198	215.8	1198	132
1199	42.3	1199	32.2			1199	57.1	1199	39.5	1199	35			1199	215.8	1199	132
1200	42.3	1200	32.2			1200	57.1	1200	39.5	1200	35			1200	215.8	1200	132
1201	42.3	1201	32.2			1201	57.1	1201	39.5	1201	35			1201	216	1201	132.1
1202	42.3	1202	32.2			1202	57.1	1202	39.5	1202	35			1202	216	1202	132.1
1203	42.3	1203	32.2			1203	57.1	1203	39.4	1203	35			1203	216	1203	132.1
1204	42.2	1204	32.2			1204	57.1	1204	39.4	1204	35			1204	216	1204	132.1
1205	42.2	1205	32.2			1205	57.1	1205	39.4	1205	35			1205	216	1205	132.1
1206	42.2	1206	32.2			1206	57.1	1206	39.5	1206	35			1206	216	1206	132.1
1207	42.4	1207	32.2			1207	57.1	1207	39.5	1207	35			1207	216.2	1207	132.1
1208	42.4	1208	32.3			1208	57.2	1208	39.5	1208	35			1208	216.2	1208	132.1
1209	42.4	1209	32.3			1209	57.2	1209	39.5	1209	35			1209	216.2	1209	132.1
1210	42.3	1210	32.3			1210	57.2	1210	39.5	1210	35			1210	216.2	1210	132.1
1211	42.3	1211	32.3			1211	57.1	1211	39.5	1211	35			1211	216.3	1211	132.2
1212	42.3	1212	32.3			1212	57.1	1212	39.5	1212	35			1212	216.3	1212	132.2
1213	42.3	1213	32.3			1213	57.1	1213	39.5	1213	35			1213	216.3	1213	132.2
1214	42.3	1214	32.2			1214	57.1	1214	39.5	1214	35			1214	216.5	1214	132.2
1215	42.3	1215	32.2			1215	57.1	1215	39.5	1215	35			1215	216.5	1215	132.2
1216	42.3	1216	32.2			1216	57.1	1216	39.6	1216	35			1216	216.5	1216	132.2
1217	42.4	1217	32.2			1217	57.1	1217	39.6	1217	35.1			1217	216.5	1217	132.2
1218	42.4	1218	32.3			1218	57.1	1218	39.6	1218	35.1			1218	216.6	1218	132.3
1219	42.4	1219	32.3			1219	57.1	1219	39.6	1219	35.1			1219	216.6	1219	132.3
1220	42.4	1220	32.3			1220	57.1	1220	39.6	1220	35.1			1220	216.6	1220	132.3
1221	42.4	1221	32.3			1221	57.1	1221	39.6	1221	35			1221	216.8	1221	132.4
1222	42.4	1222	32.3			1222	57.1	1222	39.6	1222	35			1222	216.8	1222	132.4
1223	42.4	1223	32.3			1223	57.1	1223	39.6	1223	35			1223	216.8	1223	132.4
1224	42.4	1224	32.3			1224	57.1	1224	39.6	1224	35			1224	216.8	1224	132.3
1225	42.4	1225	32.3			1225	57.1	1225	39.6	1225	35			1225	216.8	1225	132.3
1226	42.4	1226	32.3			1226	57.1	1226	39.6	1226	35			1226	216.8	1226	132.3
1227	42.4	1227	32.3			1227	57.1	1227	39.6	1227	35.1			1227	216.8	1227	132.3
1228	42.4	1228	32.3			1228	57.1	1228	39.6	1228	35.1			1228	217	1228	132.5
1229	42.4	1229	32.3			1229	57.1	1229	39.7	1229	35.1			1229	217	1229	132.5
1230	42.4	1230	32.3			1230	57.1	1230	39.7	1230	35.1			1230	217	1230	132.5
1231	42.4	1231	32.4			1231	57.2	1231	39.7	1231	35			1231	217.2	1231	132.5
1232	42.4	1232	32.4			1232	57.2	1232	39.7	1232	35			1232	217.2	1232	132.5
1233	42.4	1233	32.4			1233	57.2	1233	39.6	1233	35			1233	217.2	1233	132.5
1234	42.4	1234	32.3			1234	57.2	1234	39.6	1234	35			1234	217.3	1234	132.5
1235	42.4	1235	32.3			1235	57.2	1235	39.6	1235	35			1235	217.3	1235	132.5
1236	42.4	1236	32.3			1236	57.2	1236	39.7	1236	35			1236	217.3	1236	132.5
1237	42.4	1237	32.3			1237	57.2	1237	39.7	1237	35			1237	217.3	1237	132.5
1238	42.4	1238	32.3			1238	57.2	1238	39.7	1238	35			1238	217.4	1238	132.6
1239	42.4	1239	32.3			1239	57.2	1239	39.7	1239	35			1239	217.4	1239	132.6
1240	42.4	1240	32.3			1240	57.2	1240	39.7	1240	35			1240	217.4	1240	132.6
1241	42.4	1241	32.4			1241	57.2	1241	39.7	1241	35.1			1241	217.6	1241	132.7
1242	42.4	1242	32.4			1242	57.2	1242	39.7	1242	35.1			1242	217.6	1242	132.7
1243	42.4	1243	32.4			1243	57.2	1243	39.7	1243	35.1			1243	217.6	1243	132.7
1244	42.4	1244	32.4			1244	57.2	1244	39.7	1244	35			1244	217.7	1244	132.7
1245	42.4	1245	32.3			1245	57.2	1245	39.7	1245	35			1245	217.6	1245	132.7
1246	42.4	1246	32.3			1246	57.2	1246	39.7	1246	35			1246	217.6	1246	132.7
1247	42.4	1247	32.3			1247	57.2	1247	39.7	1247	35			1247	217.6	1247	132.7
1248	42.4	1248	32.3			1248	57.2	1248	39.7	1248	35			1248	217.7	1248	132.6
1249	42.4	1249	32.3			1249	57.2	1249	39.8	1249	35			1249	217.7	1249	132.6
1250	42.4	1250	32.3			1250	57.2	1250	39.8	1250	35			1250	217.7	1250	132.6
1251	42.5	1251	32.4			1251	57.2	1251	39.8	1251	35.1			1251	217.9	1251	132.7
1252	42.5	1252	32.4			1252	57.2	1252	39.8	1252	35.1			1252	217.9	1252	132.7
1253	42.5	1253	32.4			1253	57.2	1253	39.7	1253	35.1			1253	217.9	1253	132.7
1254	42.5	1254	32.4			1254	57.2	1254	39.7	1254	35			1254	218	1254	132.8
1255	42.5	1255	32.4			1255	57.2	1255	39.7	1255	35			1255	218	1255	132.7
1256	42.5	1256	32.4			1256	57.2	1256	39.8	1256	35			1256	218	1256	132.7
1257	42.4	1257	32.4			1257	57.2	1257	39.8	1257	35			1257	218	1257	132.7
1258	42.4	1258	32.4			1258	57.1	1258	39.8	1258	35			1258	218.1	1258	132.8
1259	42.4	1259	32.4			1259	57.1	1259	39.8	1259	35			1259	218.1	1259	132.8
1260	42.4	1260	32.4			1260	57.1	1260	39.8	1260	35			1260	218.1	1260	132.8
1261	42.5	1261	32.5			1261	57.2	1261	39.8	1261	35.1			1261	218.3	1261	132.8
1262	42.5	1262	32.5			1262	57.2	1262	39.8	1262	35.1			1262	218.3	1262	132.8
1263	42.5	1263	32.5			1263	57.2	1263	39.8	1263	35.1			1263	218.3	1263	132.8
1264	42.5	1264	32.5			1264	57.2	1264	39.8	1264	35.1			1264	218.3	1264	132.8
1265	42.5	1265	32.4			1265	57.1	1265	39.8	1265	35.1			1265	218.3	1265	132.9
1266	42.5	1266	32.4			1266	57.1	1266	39.8	1266	35.1			1266	218.3	1266	132.9
1267	42.5	1267	32.4			1267	57.1	1267	39.8	1267	35.1			1267	218.3	1267	132.9
1268	42.4	1268	32.4			1268	57.1	1268	39.8	1268	35			1268	218.3	1268	132.9
1269	42.4	1269	32.4			1269	57.1	1269	39.8	1269	35			1269	218.3	1269	132.9
1270	42.4	1270	32.4			1270	57.1	1270	39.9	1270	35			1270	218.3	1270	132.9
1271	42.5	1271	32.5			1271	57.2	1271	39.9	1271	35.1			1271	218.5	1271	133
1272	42.5	1272	32.5			1272	57.2	1272	39.9	1272	35.1			1272	218.5	1272	133
1273	42.5	1273	32.5			1273	57.2	1273	39.9	1273	35.1			1273	218.5	1273	133
1274	42.5	1274	32.5			1274	57.2	1274	39.9	1274	35.1			1274	218.5	1274	133
1275	42.5	1275	32.4			1275	57.2	1275	39.9	1275	35.1			1275	218.6	1275	133
1276	42.5	1276	32.4			1276	57.2	1276	39.9	1276	35.1			1276	218.6	1276	133
1277	42.5	1277	32.4			1277	57.2	1277	39.9	1277	35.1			1277	218.6	1277	133
1278	42.4	1278	32.4			1278	57.1	1278	39.9	1278	35			1278	218.8	1278	133
1279	42.4	1279	32.4			1279	57.1	1279	39.9	1279	35			1279	218.8	1279	133
1280	42.4	1280	32.4			1280	57.1	1280	39.9	1280	35			1280	218.8	1280	133
1281	42.5	1281	32.5			1281	57.2	1281	39.9	1281	35.1			1281	219	1281	133.1
1282	42.5	1282	32.5			1282	57.2	1282	39.9	1282	35.1			1282	219	1282	133.1
1283	42.5	1283	32.5			1283	57.2	1283	40	1283	35.1			1283	219	1283	133.1
1284	42.5	1284	32.5			1284	57.2	1284	40	1284	35.1			1284	219	1284	133.1
1285	42.5	1285	32.5			1285	57.2	1285	40	1285	35.1			1285	219.1	1285	133.2
1286	42.5	1286	32.5			1286	57.2	1286	40	1286	35.1			1286	219.1	1286	133.2
1287	42.5	1287	32.5			1287	57.2	1287	39.9	1287	35.1			1287	219.1	1287	133.2
1288	42.5	1288	32.5			1288	57.2	1288	39.9	1288	35.1			1288	219.3	1288	133.2
1289	42.5	1289	32.5			1289	57.2	1289	39.9	1289	35.1			1289	219.3	1289	133.2
1290	42.5	1290	32.5			1290	57.2	1290	40	1290	35.1			1290	219.3	1290	133.2
1291	42.6	1291	32.5			1291	57.2	1291	40	1291	35.1			1291	219.4	1291	133.1
1292	42.6	1292	32.5			1292	57.2	1292	40	1292	35.1			1292	219.4	1292	133.1
1293	42.6	1293	32.5			1293	57.2	1293	40	1293	35.1			1293	219.4	1293	133.1
1294	42.5	1294	32.5			1294	57.2	1294	40	1294	35.1			1294	219.4	1294	133.1
1295	42.5	1295	32.5			1295	57.2	1295	40	1295	35.1			1295	219.6	1295	133.2
1296	42.5	1296	32.5			1296	57.2	1296	40	1296	35.1			1296	219.6	1296	133.2
1297	42.5	1297	32.5			1297	57.2	1297	40	1297	35.1			1297	219.6	1297	133.2
1298	42.5	1298	32.5			1298	57.2	1298	40	1298	35.1			1298	219.7	1298	133.3
1299	42.5	1299	32.5			1299	57.2	1299	40	1299	35.1			1299	219.7	1299	133.3
1300	42.5	1300	32.5			1300	57.2	1300	40	1300	35.1			1300	219.7	1300	133.3
1301	42.6	1301	32.5			1301	57.2	1301	40	1301	35.2			1301	219.7	1301	133.3
1302	42.6	1302	32.5			1302	57.3	1302	40	1302	35.2			1302	219.8	1302	133.4
1303	42.6	1303	32.5			1303	57.3	1303	40.1	1303	35.2			1303	219.8	1303	133.4
1304	42.6	1304	32.5			1304	57.3	1304	40.1	1304	35.2			1304	219.8	1304	133.4
1305	42.6	1305	32.5			1305	57.3	1305	40.1	1305	35.2			1305	220	1305	133.5
1306	42.6	1306	32.5			1306	57.3	1306	40.1	1306	35.2			1306	220	1306	133.5
1307	42.6	1307	32.5			1307	57.3	1307	40	1307	35.2			1307	220	1307	133.5
1308	42.6	1308	32.5			1308	57.3	1308	40	1308	35.1			1308	220.1	1308	133.5
1309	42.6	1309	32.5			1309	57.3	1309	40	1309	35.1			1309	220.1	1309	133.5
1310	42.6	1310	32.5			1310	57.3	1310	40.1	1310	35.1			1310	220.1	1310	133.5
1311	42.6	1311	32.5			1311	57.3	1311	40.1	1311	35.2			1311	220.1	1311	133.5
1312	42.6	1312	32.6			1312	57.3	1312	40.1	1312	35.2			1312	220.3	1312	133.5
1313	42.6	1313	32.6			1313	57.3	1313	40.1	1313	35.2			1313	220.3	1313	133.5
1314	42.6	1314	32.6			1314	57.3	1314	40.1	1314	35.2			1314	220.3	1314	133.5
1315	42.6	1315	32.6			1315	57.3	1315	40.1	1315	35.2			1315	220.4	1315	133.6
1316	42.6	1316	32.6			1316	57.3	1316	40.1	1316	35.2			1316	220.4	1316	133.6
1317	42.6	1317	32.6			1317	57.3	1317	40.1	1317	35.2			1317	220.4	1317	133.6
1318	42.6	1318	32.5			1318	57.3	1318	40.1	1318	35.1			1318	220.4	1318	133.7
1319	42.6	1319	32.5			1319	57.3	1319	40.1	1319	35.1			1319	220.4	1319	133.7
1320	42.6	1320	32.5			1320	57.3	1320	40.1	1320	35.1			1320	220.4	1320	133.7
1321	42.6	1321	32.5			1321	57.3	1321	40.1	1321	35.2			1321	220.4	1321	133.7
1322	42.6	1322	32.6			1322	57.3	1322	40.1	1322	35.2			1322	220.6	1322	133.7
1323	42.6	1323	32.6			1323	57.3	1323	40.1	1323	35.2			1323	220.6	1323	133.7
1324	42.6	1324	32.6			1324	57.3	1324	40.2	1324	35.2			1324	220.6	1324	133.7
1325	42.6	1325	32.6			1325	57.3	1325	40.2	1325	35.2			1325	220.8	1325	133.8
1326	42.6	1326	32.6			1326	57.3	1326	40.1	1326	35.2			1326	220.8	1326	133.8
1327	42.6	1327	32.6			1327	57.3	1327	40.1	1327	35.2			1327	220.8	1327	133.8
1328	42.6	1328	32.6			1328	57.3	1328	40.1	1328	35.1			1328	220.8	1328	133.8
1329	42.6	1329	32.6			1329	57.3	1329	40.1	1329	35.1			1329	220.8	1329	133.8
1330	42.6	1330	32.6			1330	57.3	1330	40.2	1330	35.1			1330	220.8	1330	133.8
1331	42.6	1331	32.6			1331	57.3	1331	40.2	1331	35.2			1331	220.8	1331	133.8
1332	42.6	1332	32.6			1332	57.2	1332	40.2	1332	35.2			1332	220.9	1332	133.9
1333	42.6	1333	32.6			1333	57.2	1333	40.2	1333	35.2			1333	220.9	1333	133.9
1334	42.6	1334	32.6			1334	57.2	1334	40.2	1334	35.2			1334	220.9	1334	133.9
1335	42.6	1335	32.6			1335	57.3	1335	40.2	1335	35.2			1335	221	1335	133.9
1336	42.6	1336	32.6			1336	57.3	1336	40.2	1336	35.2			1336	221	1336	133.9
1337	42.6	1337	32.6			1337	57.3	1337	40.2	1337	35.2			1337	221	1337	133.9
1338	42.6	1338	32.6			1338	57.3	1338	40.2	1338	35.2			1338	221.1	1338	134
1339	42.6	1339	32.6			1339	57.2	1339	40.2	1339	35.2			1339	221	1339	133.9
1340	42.6	1340	32.6			1340	57.2	1340	40.2	1340	35.2			1340	221	1340	133.9
1341	42.6	1341	32.6			1341	57.2	1341	40.2	1341	35.2			1341	221	1341	133.9
1342	42.6	1342	32.6			1342	57.2	1342	40.2	1342	35.2			1342	221.1	1342	134
1343	42.6	1343	32.6			1343	57.2	1343	40.3	1343	35.2			1343	221.1	1343	134
1344	42.6	1344	32.6			1344	57.2	1344	40.3	1344	35.2			1344	221.1	1344	134
1345	42.6	1345	32.7			1345	57.3	1345	40.3	1345	35.2			1345	221.2	1345	134.1
1346	42.6	1346	32.7			1346	57.3	1346	40.3	1346	35.2			1346	221.2	1346	134.1
1347	42.6	1347	32.7			1347	57.3	1347	40.2	1347	35.2			1347	221.2	1347	134.1
1348	42.6	1348	32.7			1348	57.3	1348	40.2	1348	35.2			1348	221.2	1348	134.1
1349	42.6	1349	32.6			1349	57.2	1349	40.2	1349	35.2			1349	221.2	1349	134.1
1350	42.6	1350	32.6			1350	57.2	1350	40.3	1350	35.2			1350	221.2	1350	134.1
1351	42.6	1351	32.6			1351	57.2	1351	40.3	1351	35.2			1351	221.2	1351	134.1
1352	42.6	1352	32.6			1352	57.2	1352	40.3	1352	35.2			1352	221.3	1352	134.2
1353	42.6	1353	32.6			1353	57.2	1353	40.3	1353	35.2			1353	221.3	1353	134.2
1354	42.6	1354	32.6			1354	57.2	1354	40.3	1354	35.2			1354	221.3	1354	134.2
1355	42.6	1355	32.7			1355	57.2	1355	40.3	1355	35.2			1355	221.6	1355	134.2
1356	42.6	1356	32.7			1356	57.2	1356	40.3	1356	35.2			1356	221.6	1356	134.2
1357	42.6	1357	32.7			1357	57.2	1357	40.3	1357	35.2			1357	221.6	1357	134.2
1358	42.6	1358	32.7			1358	57.2	1358	40.3	1358	35.2			1358	221.6	1358	134.2
1359	42.6	1359	32.6			1359	57.2	1359	40.3	1359	35.2			1359	221.6	1359	134.2
1360	42.6	1360	32.6			1360	57.2	1360	40.3	1360	35.2			1360	221.6	1360	134.2
1361	42.6	1361	32.6			1361	57.2	1361	40.3	1361	35.2			1361	221.6	1361	134.2
1362	42.6	1362	32.7			1362	57.2	1362	40.3	1362	35.2			1362	221.8	1362	134.3
1363	42.6	1363	32.7			1363	57.2	1363	40.4	1363	35.2			1363	221.8	1363	134.3
1364	42.6	1364	32.7			1364	57.2	1364	40.4	1364	35.2			1364	221.8	1364	134.3
1365	42.7	1365	32.7			1365	57.2	1365	40.4	1365	35.2			1365	222.1	1365	134.4
1366	42.7	1366	32.7			1366	57.2	1366	40.4	1366	35.2			1366	222.1	1366	134.4
1367	42.7	1367	32.7			1367	57.2	1367	40.4	1367	35.2			1367	222.1	1367	134.4
1368	42.7	1368	32.7			1368	57.2	1368	40.4	1368	35.3			1368	222.1	1368	134.4
1369	42.7	1369	32.7			1369	57.2	1369	40.4	1369	35.3			1369	222.2	1369	134.4
1370	42.7	1370	32.7			1370	57.2	1370	40.4	1370	35.3			1370	222.2	1370	134.4
1371	42.7	1371	32.7			1371	57.2	1371	40.3	1371	35.3			1371	222.2	1371	134.4
1372	42.6	1372	32.7			1372	57.2	1372	40.3	1372	35.2			1372	222.2	1372	134.5
1373	42.6	1373	32.7			1373	57.2	1373	40.4	1373	35.2			1373	222.2	1373	134.5
1374	42.6	1374	32.7			1374	57.2	1374	40.4	1374	35.2			1374	222.2	1374	134.5
1375	42.6	1375	32.7			1375	57.2	1375	40.4	1375	35.2			1375	222.3	1375	134.5
1376	42.6	1376	32.7			1376	57.3	1376	40.4	1376	35.2			1376	222.3	1376	134.6
1377	42.6	1377	32.7			1377	57.3	1377	40.5	1377	35.2			1377	222.3	1377	134.6
1378	42.6	1378	32.7			1378	57.3	1378	40.5	1378	35.2			1378	222.3	1378	134.6
1379	42.6	1379	32.8			1379	57.2	1379	40.5	1379	35.2			1379	222.5	1379	134.6
1380	42.6	1380	32.8			1380	57.2	1380	40.4	1380	35.2			1380	222.5	1380	134.6
1381	42.6	1381	32.8			1381	57.2	1381	40.4	1381	35.2			1381	222.5	1381	134.6
1382	42.4	1382	32.7			1382	57.2	1382	40.4	1382	35.2			1382	222.5	1382	134.6
1383	42.4	1383	32.7			1383	57.2	1383	40.4	1383	35.2			1383	222.5	1383	134.6
1384	42.4	1384	32.7			1384	57.2	1384	40.5	1384	35.2			1384	222.5	1384	134.6
1385	42.5	1385	32.7			1385	57.3	1385	40.5	1385	35.3			1385	222.5	1385	134.6
1386	42.5	1386	32.8			1386	57.3	1386	40.5	1386	35.3			1386	222.5	1386	134.7
1387	42.5	1387	32.8			1387	57.3	1387	40.5	1387	35.3			1387	222.5	1387	134.7
1388	42.4	1388	32.8			1388	57.3	1388	40.5	1388	35.3			1388	222.5	1388	134.7
1389	42.4	1389	32.8			1389	57.3	1389	40.5	1389	35.3			1389	222.6	1389	134.7
1390	42.4	1390	32.8			1390	57.3	1390	40.5	1390	35.3			1390	222.6	1390	134.7
1391	42.4	1391	32.8			1391	57.3	1391	40.5	1391	35.3			1391	222.6	1391	134.7
1392	42.4	1392	32.8			1392	57.3	1392	40.5	1392	35.2			1392	222.6	1392	134.7
1393	42.4	1393	32.8			1393	57.3	1393	40.5	1393	35.2			1393	222.6	1393	134.7
1394	42.4	1394	32.8			1394	57.3	1394	40.5	1394	35.2			1394	222.6	1394	134.7
1395	42.5	1395	32.8			1395	57.3	1395	40.5	1395	35.3			1395	222.6	1395	134.7
1396	42.5	1396	32.8			1396	57.4	1396	40.5	1396	35.3			1396	222.8	1396	134.8
1397	42.5	1397	32.8			1397	57.4	1397	40.5	1397	35.3			1397	222.8	1397	134.8
1398	42.5	1398	32.8			1398	57.4	1398	40.5	1398	35.3			1398	222.8	1398	134.8
1399	42.4	1399	32.8			1399	57.4	1399	40.5	1399	35.3			1399	223	1399	134.9
1400	42.4	1400	32.8			1400	57.4	1400	40.5	1400	35.3			1400	223	1400	134.9
1401	42.4	1401	32.8			1401	57.4	1401	40.5	1401	35.3			1401	223	1401	134.9
1402	42.4	1402	32.8			1402	57.4	1402	40.5	1402	35.2			1402	223.1	1402	134.9
1403	42.4	1403	32.8			1403	57.4	1403	40.5	1403	35.2			1403	223.1	1403	134.9
1404	42.4	1404	32.8			1404	57.4	1404	40.6	1404	35.2			1404	223.1	1404	134.9
1405	42.5	1405	32.8			1405	57.4	1405	40.6	1405	35.3			1405	223.1	1405	134.9
1406	42.5	1406	32.8			1406	57.5	1406	40.6	1406	35.3			1406	223.2	1406	135
1407	42.5	1407	32.8			1407	57.5	1407	40.6	1407	35.3			1407	223.2	1407	135
1408	42.5	1408	32.8			1408	57.5	1408	40.6	1408	35.3			1408	223.2	1408	135
1409	42.5	1409	32.8			1409	57.5	1409	40.6	1409	35.3			1409	223.2	1409	135.1
1410	42.5	1410	32.8			1410	57.5	1410	40.6	1410	35.3			1410	223.2	1410	135.1
1411	42.5	1411	32.8			1411	57.5	1411	40.6	1411	35.3			1411	223.2	1411	135.1
1412	42.4	1412	32.8			1412	57.5	1412	40.6	1412	35.2			1412	223.2	1412	135.1
1413	42.4	1413	32.8			1413	57.5	1413	40.6	1413	35.2			1413	223.2	1413	135.1
1414	42.4	1414	32.8			1414	57.5	1414	40.6	1414	35.2			1414	223.2	1414	135.1
1415	42.5	1415	32.8			1415	57.5	1415	40.6	1415	35.3			1415	223.2	1415	135.1
1416	42.5	1416	32.8			1416	57.5	1416	40.6	1416	35.3			1416	223.4	1416	135
1417	42.5	1417	32.8			1417	57.5	1417	40.6	1417	35.3			1417	223.4	1417	135
1418	42.5	1418	32.8			1418	57.5	1418	40.6	1418	35.3			1418	223.4	1418	135
1419	42.5	1419	32.9			1419	57.5	1419	40.6	1419	35.3			1419	223.6	1419	135.1
1420	42.5	1420	32.9			1420	57.5	1420	40.6	1420	35.3			1420	223.6	1420	135.1
1421	42.5	1421	32.9			1421	57.5	1421	40.6	1421	35.3			1421	223.6	1421	135.1
1422	42.5	1422	32.9			1422	57.5	1422	40.6	1422	35.2			1422	223.7	1422	135.2
1423	42.5	1423	32.8			1423	57.4	1423	40.6	1423	35.2			1423	223.6	1423	135.1
1424	42.5	1424	32.8			1424	57.4	1424	40.6	1424	35.2			1424	223.6	1424	135.1
1425	42.5	1425	32.8			1425	57.4	1425	40.6	1425	35.2			1425	223.6	1425	135.1
1426	42.5	1426	32.8			1426	57.4	1426	40.6	1426	35.2			1426	223.8	1426	135.2
1427	42.5	1427	32.8			1427	57.4	1427	40.7	1427	35.2			1427	223.8	1427	135.2
1428	42.5	1428	32.8			1428	57.4	1428	40.7	1428	35.2			1428	223.8	1428	135.2
1429	42.6	1429	32.9			1429	57.5	1429	40.7	1429	35.3			1429	224	1429	135.2
1430	42.6	1430	32.9			1430	57.5	1430	40.7	1430	35.3			1430	224	1430	135.2
1431	42.6	1431	32.9			1431	57.5	1431	40.7	1431	35.3			1431	224	1431	135.2
1432	42.6	1432	32.9			1432	57.5	1432	40.7	1432	35.3			1432	224.1	1432	135.2
1433	42.6	1433	32.9			1433	57.4	1433	40.7	1433	35.3			1433	224.1	1433	135.2
1434	42.6	1434	32.9			1434	57.4	1434	40.7	1434	35.3			1434	224.1	1434	135.2
1435	42.6	1435	32.9			1435	57.4	1435	40.7	1435	35.2			1435	224.1	1435	135.2
1436	42.6	1436	32.9			1436	57.4	1436	40.7	1436	35.2			1436	224.2	1436	135.3
1437	42.6	1437	32.9			1437	57.4	1437	40.7	1437	35.2			1437	224.2	1437	135.3
1438	42.6	1438	32.9			1438	57.4	1438	40.7	1438	35.2			1438	224.2	1438	135.3
1439	42.6	1439	32.9			1439	57.4	1439	40.7	1439	35.3			1439	224.2	1439	135.4
1440	42.6	1440	32.9			1440	57.4	1440	40.7	1440	35.3			1440	224.2	1440	135.4
1441	42.6	1441	32.9			1441	57.4	1441	40.7	1441	35.3			1441	224.2	1441	135.4
1442	42.6	1442	32.9			1442	57.4	1442	40.7	1442	35.3			1442	224.2	1442	135.4
1443	42.6	1443	32.9			1443	57.4	1443	40.7	1443	35.3			1443	224.1	1443	135.4
1444	42.6	1444	32.9			1444	57.4	1444	40.7	1444	35.3			1444	224.1	1444	135.4
1445	42.6	1445	32.9			1445	57.4	1445	40.7	1445	35.3			1445	224.1	1445	135.4
1446	42.6	1446	32.9			1446	57.4	1446	40.7	1446	35.2			1446	224.1	1446	135.4
1447	42.6	1447	32.9			1447	57.4	1447	40.8	1447	35.2			1447	224.1	1447	135.4
1448	42.6	1448	32.9			1448	57.4	1448	40.8	1448	35.2			1448	224.1	1448	135.4
1449	42.7	1449	33			1449	57.5	1449	40.8	1449	35.3			1449	224.3	1449	135.5
1450	42.7	1450	33			1450	57.5	1450	40.8	1450	35.3			1450	224.3	1450	135.5
1451	42.7	1451	33			1451	57.5	1451	40.8	1451	35.3			1451	224.3	1451	135.5
1452	42.6	1452	33			1452	57.5	1452	40.8	1452	35.3			1452	224.3	1452	135.5
1453	42.6	1453	32.9			1453	57.4	1453	40.8	1453	35.3			1453	224.4	1453	135.5
1454	42.6	1454	32.9			1454	57.4	1454	40.8	1454	35.3			1454	224.4	1454	135.5
1455	42.6	1455	32.9			1455	57.4	1455	40.8	1455	35.3			1455	224.4	1455	135.5
1456	42.6	1456	32.9			1456	57.4	1456	40.8	1456	35.2			1456	224.6	1456	135.5
1457	42.6	1457	32.9			1457	57.4	1457	40.8	1457	35.2			1457	224.6	1457	135.5
1458	42.6	1458	32.9			1458	57.4	1458	40.8	1458	35.2			1458	224.6	1458	135.5
1459	42.7	1459	33			1459	57.5	1459	40.8	1459	35.3			1459	224.8	1459	135.6
1460	42.7	1460	33			1460	57.5	1460	40.8	1460	35.3			1460	224.8	1460	135.6
1461	42.7	1461	33			1461	57.5	1461	40.9	1461	35.3			1461	224.8	1461	135.6
1462	42.7	1462	33			1462	57.5	1462	40.9	1462	35.3			1462	224.8	1462	135.6
1463	42.7	1463	33			1463	57.5	1463	40.9	1463	35.3			1463	224.9	1463	135.6
1464	42.7	1464	33			1464	57.5	1464	40.8	1464	35.3			1464	224.9	1464	135.6
1465	42.7	1465	33			1465	57.5	1465	40.8	1465	35.3			1465	224.9	1465	135.6
1466	42.6	1466	33			1466	57.5	1466	40.8	1466	35.3			1466	224.9	1466	135.6
1467	42.6	1467	33			1467	57.5	1467	40.8	1467	35.3			1467	224.9	1467	135.6
1468	42.6	1468	33			1468	57.5	1468	40.9	1468	35.3			1468	224.9	1468	135.6
1469	42.7	1469	33			1469	57.5	1469	40.9	1469	35.3			1469	224.9	1469	135.7
1470	42.7	1470	33			1470	57.5	1470	40.9	1470	35.3			1470	225	1470	135.7
1471	42.7	1471	33			1471	57.5	1471	40.9	1471	35.3			1471	225	1471	135.7
1472	42.7	1472	33			1472	57.5	1472	40.9	1472	35.3			1472	225	1472	135.7
1473	42.7	1473	33			1473	57.5	1473	40.9	1473	35.3			1473	225.1	1473	135.7
1474	42.7	1474	33			1474	57.5	1474	40.9	1474	35.3			1474	225.1	1474	135.7
1475	42.7	1475	33			1475	57.5	1475	40.9	1475	35.3			1475	225.1	1475	135.7
1476	42.7	1476	33			1476	57.5	1476	40.9	1476	35.3			1476	225.3	1476	135.7
1477	42.7	1477	33			1477	57.5	1477	40.9	1477	35.3			1477	225.3	1477	135.7
1478	42.7	1478	33			1478	57.5	1478	40.9	1478	35.3			1478	225.3	1478	135.7
1479	42.8	1479	33			1479	57.5	1479	40.9	1479	35.4			1479	225.3	1479	135.7
1480	42.8	1480	33			1480	57.5	1480	40.9	1480	35.4			1480	225.4	1480	135.8
1481	42.8	1481	33			1481	57.5	1481	41	1481	35.4			1481	225.4	1481	135.8
1482	42.8	1482	33			1482	57.5	1482	41	1482	35.4			1482	225.4	1482	135.8
1483	42.8	1483	33			1483	57.5	1483	41	1483	35.4			1483	225.4	1483	135.8
1484	42.8	1484	33			1484	57.5	1484	41	1484	35.4			1484	225.4	1484	135.8
1485	42.8	1485	33			1485	57.5	1485	41	1485	35.4			1485	225.4	1485	135.8
1486	42.7	1486	33			1486	57.5	1486	41	1486	35.3			1486	225.5	1486	135.8
1487	42.7	1487	33			1487	57.5	1487	41	1487	35.3			1487	225.5	1487	135.8
1488	42.7	1488	33			1488	57.5	1488	41	1488	35.3			1488	225.5	1488	135.8
1489	42.8	1489	33			1489	57.5	1489	41	1489	35.4			1489	225.5	1489	135.8
1490	42.8	1490	33.1			1490	57.5	1490	41	1490	35.4			1490	225.6	1490	135.9
1491	42.8	1491	33.1			1491	57.5	1491	41	1491	35.4			1491	225.6	1491	135.9
1492	42.8	1492	33.1			1492	57.5	1492	41	1492	35.4			1492	225.6	1492	135.9
1493	42.8	1493	33.1			1493	57.5	1493	41	1493	35.4			1493	225.8	1493	135.9
1494	42.8	1494	33.1			1494	57.5	1494	41	1494	35.4			1494	225.8	1494	135.9
1495	42.8	1495	33.1			1495	57.5	1495	41	1495	35.4			1495	225.8	1495	135.9
1496	42.8	1496	33.1			1496	57.5	1496	41	1496	35.3			1496	225.9	1496	135.9
1497	42.8	1497	33.1			1497	57.5	1497	41	1497	35.3			1497	225.9	1497	135.9
1498	42.8	1498	33.1			1498	57.5	1498	41	1498	35.3			1498	225.9	1498	135.9
1499	42.8	1499	33.1			1499	57.5	1499	41	1499	35.4			1499	225.9	1499	135.9
1500	42.8	1500	33.1			1500	57.5	1500	41	1500	35.4			1500	226	1500	135.9
1501	42.8	1501	33.1			1501	57.5	1501	41.1	1501	35.4			1501	226	1501	135.9
1502	42.8	1502	33.1			1502	57.5	1502	41.1	1502	35.4			1502	226	1502	135.9
1503	42.9	1503	33.1			1503	57.6	1503	41.1	1503	35.4			1503	226.1	1503	136
1504	42.9	1504	33.1			1504	57.6	1504	41.1	1504	35.4			1504	226.1	1504	136
1505	42.9	1505	33.1			1505	57.6	1505	41.1	1505	35.4			1505	226.1	1505	136
1506	42.9	1506	33.1			1506	57.6	1506	41.1	1506	35.3			1506	226.1	1506	136
1507	42.9	1507	33.1			1507	57.6	1507	41.1	1507	35.3			1507	226	1507	136
1508	42.9	1508	33.1			1508	57.6	1508	41.1	1508	35.3			1508	226	1508	136
1509	42.9	1509	33.1			1509	57.6	1509	41.1	1509	35.4			1509	226	1509	136
1510	42.9	1510	33.1			1510	57.6	1510	41.1	1510	35.4			1510	226.1	1510	136.1
1511	42.9	1511	33.1			1511	57.6	1511	41.1	1511	35.4			1511	226.1	1511	136.1
1512	42.9	1512	33.1			1512	57.6	1512	41.1	1512	35.4			1512	226.1	1512	136.1
1513	42.9	1513	33.2			1513	57.7	1513	41.1	1513	35.4			1513	226.2	1513	136.1
1514	42.9	1514	33.2			1514	57.7	1514	41.1	1514	35.4			1514	226.2	1514	136.1
1515	42.9	1515	33.2			1515	57.7	1515	41.1	1515	35.4			1515	226.2	1515	136.1
1516	42.9	1516	33.2			1516	57.7	1516	41.1	1516	35.4			1516	226.2	1516	136.1
1517	42.9	1517	33.1			1517	57.7	1517	41.1	1517	35.4			1517	226.1	1517	136
1518	42.9	1518	33.1			1518	57.7	1518	41.1	1518	35.4			1518	226.1	1518	136
1519	42.9	1519	33.1			1519	57.7	1519	41.1	1519	35.3			1519	226.1	1519	136
1520	42.9	1520	33.1			1520	57.7	1520	41.1	1520	35.3			1520	226.2	1520	136.1
1521	42.9	1521	33.1			1521	57.7	1521	41.1	1521	35.3			1521	226.2	1521	136.1
1522	42.9	1522	33.1			1522	57.7	1522	41.2	1522	35.3			1522	226.2	1522	136.1
1523	43	1523	33.2			1523	57.8	1523	41.2	1523	35.4			1523	226.4	1523	136.2
1524	43	1524	33.2			1524	57.8	1524	41.2	1524	35.4			1524	226.4	1524	136.2
1525	43	1525	33.2			1525	57.8	1525	41.2	1525	35.4			1525	226.4	1525	136.2
1526	43	1526	33.2			1526	57.8	1526	41.2	1526	35.4			1526	226.4	1526	136.2
1527	43	1527	33.2			1527	57.8	1527	41.2	1527	35.4			1527	226.3	1527	136.2
1528	43	1528	33.2			1528	57.8	1528	41.2	1528	35.4			1528	226.3	1528	136.2
1529	43	1529	33.2			1529	57.8	1529	41.2	1529	35.4			1529	226.3	1529	136.2
1530	43	1530	33.2			1530	57.8	1530	41.2	1530	35.3			1530	226.4	1530	136.2
1531	43	1531	33.2			1531	57.8	1531	41.2	1531	35.3			1531	226.4	1531	136.2
1532	43	1532	33.2			1532	57.8	1532	41.2	1532	35.3			1532	226.4	1532	136.2
1533	43.1	1533	33.2			1533	57.8	1533	41.2	1533	35.4			1533	226.6	1533	136.3
1534	43.1	1534	33.2			1534	57.8	1534	41.2	1534	35.4			1534	226.6	1534	136.3
1535	43.1	1535	33.2			1535	57.8	1535	41.2	1535	35.4			1535	226.6	1535	136.3
1536	43	1536	33.2			1536	57.8	1536	41.2	1536	35.4			1536	226.6	1536	136.3
1537	43	1537	33.2			1537	57.7	1537	41.2	1537	35.4			1537	226.6	1537	136.3
1538	43	1538	33.2			1538	57.7	1538	41.2	1538	35.4			1538	226.6	1538	136.3
1539	43	1539	33.2			1539	57.7	1539	41.2	1539	35.4			1539	226.6	1539	136.3
1540	43	1540	33.2			1540	57.7	1540	41.2	1540	35.4			1540	226.6	1540	136.4
1541	43	1541	33.2			1541	57.7	1541	41.3	1541	35.4			1541	226.6	1541	136.4
1542	43	1542	33.2			1542	57.7	1542	41.3	1542	35.4			1542	226.6	1542	136.4
1543	43.1	1543	33.2			1543	57.8	1543	41.3	1543	35.4			1543	226.7	1543	136.5
1544	43.1	1544	33.2			1544	57.8	1544	41.3	1544	35.4			1544	226.7	1544	136.5
1545	43.1	1545	33.2			1545	57.8	1545	41.3	1545	35.4			1545	226.7	1545	136.5
1546	43.1	1546	33.2			1546	57.8	1546	41.3	1546	35.4			1546	226.7	1546	136.5
1547	43.1	1547	33.3			1547	57.7	1547	41.3	1547	35.4			1547	226.7	1547	136.5
1548	43.1	1548	33.3			1548	57.7	1548	41.3	1548	35.4			1548	226.7	1548	136.5
1549	43.1	1549	33.3			1549	57.7	1549	41.3	1549	35.4			1549	226.7	1549	136.5
1550	43	1550	33.2			1550	57.7	1550	41.3	1550	35.4			1550	226.7	1550	136.5
1551	43	1551	33.2			1551	57.7	1551	41.3	1551	35.4			1551	226.7	1551	136.5
1552	43	1552	33.2			1552	57.7	1552	41.4	1552	35.4			1552	226.7	1552	136.5
1553	43.1	1553	33.2			1553	57.7	1553	41.4	1553	35.4			1553	226.7	1553	136.5
1554	43.1	1554	33.3			1554	57.7	1554	41.4	1554	35.4			1554	226.8	1554	136.6
1555	43.1	1555	33.3			1555	57.7	1555	41.4	1555	35.4			1555	226.8	1555	136.6
1556	43	1556	33.3			1556	57.8	1556	41.4	1556	35.4			1556	226.8	1556	136.6
1557	43	1557	33.3			1557	57.8	1557	41.4	1557	35.4			1557	226.8	1557	136.6
1558	43	1558	33.3			1558	57.8	1558	41.4	1558	35.4			1558	226.8	1558	136.6
1559	43	1559	33.3			1559	57.8	1559	41.3	1559	35.4			1559	226.8	1559	136.6
1560	43	1560	33.3			1560	57.7	1560	41.3	1560	35.4			1560	226.8	1560	136.6
1561	43	1561	33.3			1561	57.7	1561	41.3	1561	35.4			1561	226.8	1561	136.6
1562	43	1562	33.3			1562	57.7	1562	41.4	1562	35.4			1562	226.8	1562	136.6
1563	43.1	1563	33.3			1563	57.8	1563	41.4	1563	35.4			1563	226.8	1563	136.6
1564	43.1	1564	33.3			1564	57.8	1564	41.4	1564	35.4			1564	226.9	1564	136.6
1565	43.1	1565	33.3			1565	57.8	1565	41.4	1565	35.4			1565	226.9	1565	136.6
1566	43	1566	33.3			1566	57.8	1566	41.4	1566	35.4			1566	226.9	1566	136.6
1567	43	1567	33.3			1567	57.8	1567	41.4	1567	35.4			1567	226.9	1567	136.7
1568	43	1568	33.3			1568	57.8	1568	41.4	1568	35.4			1568	226.9	1568	136.7
1569	43	1569	33.3			1569	57.8	1569	41.4	1569	35.4			1569	226.9	1569	136.7
1570	43	1570	33.3			1570	57.8	1570	41.4	1570	35.4			1570	226.8	1570	136.6
1571	43	1571	33.3			1571	57.8	1571	41.4	1571	35.4			1571	226.8	1571	136.6
1572	43	1572	33.3			1572	57.8	1572	41.4	1572	35.4			1572	226.8	1572	136.6
1573	43.1	1573	33.3			1573	57.8	1573	41.4	1573	35.5			1573	226.8	1573	136.6
1574	43.1	1574	33.3			1574	57.9	1574	41.4	1574	35.5			1574	226.9	1574	136.6
1575	43.1	1575	33.3			1575	57.9	1575	41.5	1575	35.5			1575	226.9	1575	136.6
1576	43.1	1576	33.3			1576	57.9	1576	41.5	1576	35.5			1576	226.9	1576	136.6
1577	43.1	1577	33.4			1577	57.9	1577	41.5	1577	35.4			1577	226.8	1577	136.7
1578	43.1	1578	33.4			1578	57.9	1578	41.4	1578	35.4			1578	226.8	1578	136.7
1579	43.1	1579	33.4			1579	57.9	1579	41.4	1579	35.4			1579	226.8	1579	136.7
1580	43	1580	33.3			1580	57.8	1580	41.4	1580	35.4			1580	226.9	1580	136.7
1581	43	1581	33.3			1581	57.8	1581	41.4	1581	35.4			1581	226.9	1581	136.7
1582	43	1582	33.3			1582	57.8	1582	41.5	1582	35.4			1582	226.9	1582	136.7
1583	43.1	1583	33.3			1583	57.8	1583	41.5	1583	35.5			1583	226.9	1583	136.7
1584	43.1	1584	33.3			1584	57.8	1584	41.5	1584	35.5			1584	227	1584	136.7
1585	43.1	1585	33.3			1585	57.8	1585	41.5	1585	35.5			1585	227	1585	136.7
1586	43.1	1586	33.3			1586	57.8	1586	41.5	1586	35.5			1586	227	1586	136.7
1587	43.1	1587	33.4			1587	57.8	1587	41.5	1587	35.5			1587	227	1587	136.7
1588	43.1	1588	33.4			1588	57.8	1588	41.5	1588	35.5			1588	227	1588	136.7
1589	43.1	1589	33.4			1589	57.8	1589	41.5	1589	35.5			1589	227	1589	136.7
1590	43	1590	33.4			1590	57.8	1590	41.5	1590	35.4			1590	227.1	1590	136.8
1591	43	1591	33.3			1591	57.8	1591	41.5	1591	35.4			1591	227	1591	136.7
1592	43	1592	33.3			1592	57.8	1592	41.5	1592	35.4			1592	227	1592	136.7
1593	43.1	1593	33.3			1593	57.8	1593	41.5	1593	35.5			1593	227	1593	136.7
1594	43.1	1594	33.4			1594	57.8	1594	41.5	1594	35.5			1594	227.1	1594	136.8
1595	43.1	1595	33.4			1595	57.8	1595	41.5	1595	35.5			1595	227.1	1595	136.8
1596	43.1	1596	33.4			1596	57.8	1596	41.5	1596	35.5			1596	227.1	1596	136.8
1597	43.1	1597	33.4			1597	57.8	1597	41.5	1597	35.5			1597	227.2	1597	136.9
1598	43.1	1598	33.4			1598	57.8	1598	41.5	1598	35.5			1598	227.2	1598	136.9
1599	43.1	1599	33.4			1599	57.8	1599	41.5	1599	35.5			1599	227.2	1599	136.9
1600	43.1	1600	33.4			1600	57.8	1600	41.5	1600	35.5			1600	227.2	1600	136.9
1601	43.1	1601	33.4			1601	57.7	1601	41.5	1601	35.5			1601	227.2	1601	136.9
1602	43.1	1602	33.4			1602	57.7	1602	41.5	1602	35.5			1602	227.2	1602	136.9
1603	43	1603	33.4			1603	57.7	1603	41.5	1603	35.5			1603	227.2	1603	136.9
1604	43	1604	33.4			1604	57.7	1604	41.5	1604	35.5			1604	227.3	1604	136.9
1605	43	1605	33.4			1605	57.7	1605	41.5	1605	35.5			1605	227.3	1605	136.9
1606	43	1606	33.4			1606	57.7	1606	41.6	1606	35.5			1606	227.3	1606	136.9
1607	43.1	1607	33.4			1607	57.7	1607	41.6	1607	35.5			1607	227.5	1607	136.9
1608	43.1	1608	33.4			1608	57.7	1608	41.6	1608	35.5			1608	227.5	1608	136.9
1609	43.1	1609	33.4			1609	57.7	1609	41.6	1609	35.5			1609	227.5	1609	136.9
1610	43.1	1610	33.4			1610	57.7	1610	41.6	1610	35.5			1610	227.5	1610	136.9
1611	43.1	1611	33.4			1611	57.7	1611	41.6	1611	35.5			1611	227.5	1611	136.9
1612	43.1	1612	33.4			1612	57.7	1612	41.6	1612	35.5			1612	227.5	1612	136.9
1613	43.1	1613	33.4			1613	57.7	1613	41.6	1613	35.5			1613	227.5	1613	136.9
1614	43	1614	33.4			1614	57.6	1614	41.6	1614	35.5			1614	227.6	1614	137
1615	43	1615	33.4			1615	57.6	1615	41.6	1615	35.5			1615	227.6	1615	137
1616	43	1616	33.4			1616	57.6	1616	41.6	1616	35.5			1616	227.6	1616	137
1617	43.1	1617	33.5			1617	57.7	1617	41.6	1617	35.6			1617	227.8	1617	137.1
1618	43.1	1618	33.5			1618	57.7	1618	41.6	1618	35.6			1618	227.8	1618	137.1
1619	43.1	1619	33.5			1619	57.7	1619	41.6	1619	35.6			1619	227.8	1619	137.1
1620	43.1	1620	33.5			1620	57.7	1620	41.6	1620	35.6			1620	227.8	1620	137.1
1621	43.1	1621	33.4			1621	57.6	1621	41.6	1621	35.6			1621	227.8	1621	137
1622	43.1	1622	33.4			1622	57.6	1622	41.6	1622	35.6			1622	227.8	1622	137
1623	43.1	1623	33.4			1623	57.6	1623	41.6	1623	35.6			1623	227.8	1623	137
1624	43.1	1624	33.4			1624	57.6	1624	41.6	1624	35.5			1624	227.9	1624	137.1
1625	43.1	1625	33.4			1625	57.6	1625	41.7	1625	35.5			1625	227.9	1625	137.1
1626	43.1	1626	33.4			1626	57.6	1626	41.7	1626	35.5			1626	227.9	1626	137.1
1627	43.1	1627	33.5			1627	57.6	1627	41.7	1627	35.6			1627	227.9	1627	137.1
1628	43.1	1628	33.5			1628	57.6	1628	41.7	1628	35.6			1628	227.9	1628	137.1
1629	43.1	1629	33.5			1629	57.6	1629	41.7	1629	35.6			1629	227.9	1629	137.1
1630	43.1	1630	33.5			1630	57.6	1630	41.7	1630	35.6			1630	227.9	1630	137.1
1631	43.1	1631	33.5			1631	57.5	1631	41.7	1631	35.6			1631	227.9	1631	137.2
1632	43.1	1632	33.5			1632	57.5	1632	41.7	1632	35.6			1632	227.9	1632	137.2
1633	43.1	1633	33.5			1633	57.5	1633	41.7	1633	35.6			1633	227.9	1633	137.2
1634	43.1	1634	33.5			1634	57.5	1634	41.7	1634	35.5			1634	228	1634	137.1
1635	43.1	1635	33.5			1635	57.5	1635	41.7	1635	35.5			1635	228	1635	137.1
1636	43.1	1636	33.5			1636	57.5	1636	41.7	1636	35.5			1636	228	1636	137.1
1637	43.2	1637	33.5			1637	57.5	1637	41.7	1637	35.6			1637	228.1	1637	137.1
1638	43.2	1638	33.5			1638	57.5	1638	41.7	1638	35.6			1638	228.2	1638	137.1
1639	43.2	1639	33.5			1639	57.5	1639	41.8	1639	35.6			1639	228.2	1639	137.1
1640	43.2	1640	33.5			1640	57.5	1640	41.8	1640	35.6			1640	228.2	1640	137.1
1641	43.2	1641	33.5			1641	57.5	1641	41.8	1641	35.6			1641	228.3	1641	137.2
1642	43.2	1642	33.5			1642	57.5	1642	41.8	1642	35.6			1642	228.3	1642	137.2
1643	43.2	1643	33.5			1643	57.5	1643	41.7	1643	35.6			1643	228.3	1643	137.2
1644	43.2	1644	33.5			1644	57.5	1644	41.7	1644	35.5			1644	228.3	1644	137.1
1645	43.2	1645	33.5			1645	57.5	1645	41.7	1645	35.5			1645	228.3	1645	137.1
1646	43.2	1646	33.5			1646	57.5	1646	41.8	1646	35.5			1646	228.3	1646	137.1
1647	43.2	1647	33.5			1647	57.4	1647	41.8	1647	35.6			1647	228.4	1647	137.1
1648	43.2	1648	33.5			1648	57.5	1648	41.8	1648	35.6			1648	228.4	1648	137.2
1649	43.2	1649	33.5			1649	57.5	1649	41.8	1649	35.6			1649	228.4	1649	137.2
1650	43.2	1650	33.5			1650	57.5	1650	41.8	1650	35.6			1650	228.4	1650	137.2
1651	43.2	1651	33.5			1651	57.4	1651	41.8	1651	35.6			1651	228.6	1651	137.2
1652	43.2	1652	33.5			1652	57.4	1652	41.8	1652	35.6			1652	228.6	1652	137.2
1653	43.2	1653	33.5			1653	57.4	1653	41.8	1653	35.6			1653	228.6	1653	137.2
1654	43.2	1654	33.5			1654	57.4	1654	41.8	1654	35.5			1654	228.6	1654	137.2
1655	43.2	1655	33.5			1655	57.4	1655	41.8	1655	35.5			1655	228.6	1655	137.2
1656	43.2	1656	33.5			1656	57.4	1656	41.8	1656	35.5			1656	228.6	1656	137.2
1657	43.2	1657	33.5			1657	57.4	1657	41.8	1657	35.6			1657	228.6	1657	137.2
1658	43.2	1658	33.5			1658	57.5	1658	41.8	1658	35.6			1658	228.6	1658	137.2
1659	43.2	1659	33.5			1659	57.5	1659	41.8	1659	35.6			1659	228.6	1659	137.2
1660	43.3	1660	33.5			1660	57.5	1660	41.8	1660	35.6			1660	228.6	1660	137.2
1661	43.2	1661	33.6			1661	57.5	1661	41.8	1661	35.6			1661	228.7	1661	137.3
1662	43.2	1662	33.6			1662	57.5	1662	41.8	1662	35.6			1662	228.7	1662	137.3
1663	43.2	1663	33.6			1663	57.5	1663	41.8	1663	35.6			1663	228.7	1663	137.3
1664	43.2	1664	33.5			1664	57.5	1664	41.8	1664	35.5			1664	228.9	1664	137.3
1665	43.2	1665	33.5			1665	57.5	1665	41.8	1665	35.5			1665	228.9	1665	137.3
1666	43.2	1666	33.5			1666	57.5	1666	41.9	1666	35.5			1666	228.9	1666	137.3
1667	43.3	1667	33.5			1667	57.5	1667	41.9	1667	35.6			1667	228.9	1667	137.3
1668	43.3	1668	33.6			1668	57.6	1668	41.9	1668	35.6			1668	228.9	1668	137.3
1669	43.3	1669	33.6			1669	57.6	1669	41.9	1669	35.6			1669	228.9	1669	137.3
1670	43.3	1670	33.6			1670	57.6	1670	41.9	1670	35.6			1670	228.9	1670	137.3
1671	43.2	1671	33.6			1671	57.6	1671	41.9	1671	35.6			1671	229	1671	137.4
1672	43.2	1672	33.6			1672	57.6	1672	41.8	1672	35.6			1672	229	1672	137.4
1673	43.2	1673	33.6			1673	57.6	1673	41.8	1673	35.6			1673	229	1673	137.4
1674	43.2	1674	33.5			1674	57.6	1674	41.8	1674	35.5			1674	229	1674	137.3
1675	43.2	1675	33.5			1675	57.6	1675	41.8	1675	35.5			1675	229	1675	137.3
1676	43.2	1676	33.5			1676	57.6	1676	41.9	1676	35.5			1676	229	1676	137.3
1677	43.2	1677	33.5			1677	57.6	1677	41.9	1677	35.5			1677	229	1677	137.3
1678	43.2	1678	33.5			1678	57.6	1678	41.9	1678	35.5			1678	229.1	1678	137.3
1679	43.2	1679	33.5			1679	57.6	1679	41.9	1679	35.5			1679	229.1	1679	137.3
1680	43.2	1680	33.5			1680	57.6	1680	41.9	1680	35.5			1680	229.1	1680	137.3
1681	43.3	1681	33.6			1681	57.7	1681	41.9	1681	35.6			1681	229.1	1681	137.4
1682	43.3	1682	33.6			1682	57.7	1682	41.9	1682	35.6			1682	229.1	1682	137.4
1683	43.3	1683	33.6			1683	57.7	1683	41.9	1683	35.6			1683	229.1	1683	137.4
1684	43.2	1684	33.6			1684	57.8	1684	41.9	1684	35.6			1684	229.1	1684	137.4
1685	43.2	1685	33.6			1685	57.7	1685	41.9	1685	35.6			1685	229	1685	137.4
1686	43.2	1686	33.6			1686	57.7	1686	41.9	1686	35.6			1686	229	1686	137.4
1687	43.2	1687	33.6			1687	57.7	1687	41.9	1687	35.6			1687	229	1687	137.4
1688	43.2	1688	33.6			1688	57.7	1688	41.9	1688	35.6			1688	229	1688	137.5
1689	43.2	1689	33.6			1689	57.7	1689	41.9	1689	35.6			1689	229	1689	137.5
1690	43.2	1690	33.6			1690	57.7	1690	42	1690	35.6			1690	229	1690	137.5
1691	43.2	1691	33.6			1691	57.9	1691	42	1691	35.6			1691	229.1	1691	137.4
1692	43.2	1692	33.6			1692	57.9	1692	42	1692	35.6			1692	229.1	1692	137.4
1693	43.2	1693	33.6			1693	57.9	1693	41.9	1693	35.6			1693	229.1	1693	137.4
1694	43.2	1694	33.6			1694	57.8	1694	41.9	1694	35.6			1694	229.1	1694	137.4
1695	43.2	1695	33.6			1695	57.8	1695	41.9	1695	35.6			1695	229.1	1695	137.4
1696	43.2	1696	33.6			1696	57.8	1696	42	1696	35.6			1696	229.1	1696	137.4
1697	43.2	1697	33.6			1697	57.8	1697	42	1697	35.5			1697	229.1	1697	137.4
1698	43.2	1698	33.6			1698	57.9	1698	42	1698	35.5			1698	229.1	1698	137.5
1699	43.2	1699	33.6			1699	57.9	1699	42	1699	35.5			1699	229.1	1699	137.5
1700	43.2	1700	33.6			1700	57.9	1700	42	1700	35.5			1700	229.1	1700	137.5
1701	43.3	1701	33.7			1701	58	1701	42	1701	35.6			1701	229.2	1701	137.6
1702	43.3	1702	33.7			1702	58	1702	42	1702	35.6			1702	229.2	1702	137.6
1703	43.3	1703	33.7			1703	58	1703	42	1703	35.6			1703	229.2	1703	137.6
1704	43.3	1704	33.7			1704	58	1704	42	1704	35.6			1704	229.2	1704	137.6
1705	43.3	1705	33.6			1705	57.9	1705	42	1705	35.6			1705	229	1705	137.5
1706	43.3	1706	33.6			1706	57.9	1706	42	1706	35.6			1706	229	1706	137.5
1707	43.3	1707	33.6			1707	57.9	1707	42	1707	35.6			1707	229	1707	137.5
1708	43.2	1708	33.6			1708	57.9	1708	42	1708	35.5			1708	228.9	1708	137.5
1709	43.2	1709	33.6			1709	57.9	1709	42.1	1709	35.5			1709	228.9	1709	137.5
1710	43.2	1710	33.6			1710	57.9	1710	42.1	1710	35.5			1710	228.9	1710	137.5
1711	43.3	1711	33.6			1711	58	1711	42.1	1711	35.6			1711	229.1	1711	137.6
1712	43.3	1712	33.6			1712	58	1712	42.1	1712	35.6			1712	229.1	1712	137.6
1713	43.3	1713	33.6			1713	58	1713	42	1713	35.6			1713	229.1	1713	137.6
1714	43.3	1714	33.6			1714	58	1714	42	1714	35.6			1714	229.1	1714	137.6
1715	43.3	1715	33.6			1715	57.9	1715	42	1715	35.6			1715	229.1	1715	137.6
1716	43.3	1716	33.6			1716	57.9	1716	42	1716	35.6			1716	229.1	1716	137.6
1717	43.3	1717	33.6			1717	57.9	1717	42	1717	35.6			1717	229.1	1717	137.6
1718	43.3	1718	33.6			1718	57.9	1718	42	1718	35.6			1718	229.2	1718	137.6
1719	43.3	1719	33.6			1719	57.9	1719	42	1719	35.6			1719	229.2	1719	137.6
1720	43.3	1720	33.6			1720	57.9	1720	42.1	1720	35.6			1720	229.2	1720	137.6
1721	43.3	1721	33.7			1721	58	1721	42.1	1721	35.6			1721	229.3	1721	137.6
1722	43.3	1722	33.7			1722	58	1722	42.1	1722	35.6			1722	229.3	1722	137.6
1723	43.3	1723	33.7			1723	58	1723	42.1	1723	35.6			1723	229.3	1723	137.6
1724	43.3	1724	33.7			1724	58	1724	42.1	1724	35.6			1724	229.3	1724	137.6
1725	43.3	1725	33.7			1725	58	1725	42.1	1725	35.6			1725	229.4	1725	137.6
1726	43.3	1726	33.7			1726	58	1726	42.1	1726	35.6			1726	229.4	1726	137.6
1727	43.3	1727	33.7			1727	58	1727	42.1	1727	35.6			1727	229.4	1727	137.6
1728	43.3	1728	33.6			1728	58	1728	42.1	1728	35.5			1728	229.4	1728	137.6
1729	43.3	1729	33.6			1729	58	1729	42.1	1729	35.5			1729	229.4	1729	137.6
1730	43.3	1730	33.6			1730	58	1730	42.1	1730	35.5			1730	229.4	1730	137.6
1731	43.4	1731	33.6			1731	58	1731	42.1	1731	35.6			1731	229.5	1731	137.6
1732	43.4	1732	33.7			1732	58	1732	42.1	1732	35.6			1732	229.6	1732	137.7
1733	43.4	1733	33.7			1733	58	1733	42.1	1733	35.6			1733	229.6	1733	137.7
1734	43.3	1734	33.7			1734	58	1734	42.1	1734	35.6			1734	229.6	1734	137.7
1735	43.3	1735	33.7			1735	58	1735	42.1	1735	35.6			1735	229.7	1735	137.7
1736	43.3	1736	33.7			1736	58	1736	42.1	1736	35.6			1736	229.7	1736	137.7
1737	43.3	1737	33.7			1737	58	1737	42.1	1737	35.6			1737	229.7	1737	137.7
1738	43.3	1738	33.7			1738	57.9	1738	42.1	1738	35.5			1738	229.7	1738	137.7
1739	43.3	1739	33.7			1739	57.9	1739	42.1	1739	35.5			1739	229.7	1739	137.7
1740	43.3	1740	33.7			1740	57.9	1740	42.2	1740	35.5			1740	229.7	1740	137.7
1741	43.4	1741	33.7			1741	57.9	1741	42.2	1741	35.6			1741	229.7	1741	137.7
1742	43.4	1742	33.7			1742	58	1742	42.2	1742	35.6			1742	229.8	1742	137.7
1743	43.4	1743	33.7			1743	58	1743	42.2	1743	35.6			1743	229.8	1743	137.7
1744	43.4	1744	33.7			1744	58	1744	42.2	1744	35.6			1744	229.8	1744	137.7
1745	43.3	1745	33.7			1745	57.9	1745	42.2	1745	35.6			1745	229.9	1745	137.8
1746	43.3	1746	33.7			1746	57.9	1746	42.2	1746	35.6			1746	229.9	1746	137.8
1747	43.3	1747	33.7			1747	57.9	1747	42.2	1747	35.6			1747	229.9	1747	137.8
1748	43.3	1748	33.7			1748	57.9	1748	42.2	1748	35.5			1748	229.9	1748	137.8
1749	43.3	1749	33.7			1749	57.9	1749	42.2	1749	35.5			1749	229.9	1749	137.8
1750	43.3	1750	33.7			1750	57.9	1750	42.2	1750	35.5			1750	229.9	1750	137.8
1751	43.4	1751	33.7			1751	57.9	1751	42.2	1751	35.6			1751	229.9	1751	137.8
1752	43.4	1752	33.7			1752	57.8	1752	42.2	1752	35.6			1752	230.1	1752	137.8
1753	43.4	1753	33.7			1753	57.8	1753	42.2	1753	35.6			1753	230.1	1753	137.8
1754	43.4	1754	33.7			1754	57.8	1754	42.2	1754	35.6			1754	230.1	1754	137.8
1755	43.3	1755	33.8			1755	57.8	1755	42.2	1755	35.5			1755	230.2	1755	137.8
1756	43.3	1756	33.8			1756	57.8	1756	42.2	1756	35.5			1756	230.2	1756	137.8
1757	43.3	1757	33.8			1757	57.8	1757	42.2	1757	35.5			1757	230.2	1757	137.8
1758	43.3	1758	33.7			1758	57.8	1758	42.2	1758	35.5			1758	230.3	1758	137.8
1759	43.3	1759	33.7			1759	57.8	1759	42.2	1759	35.5			1759	230.3	1759	137.8
1760	43.3	1760	33.7			1760	57.8	1760	42.2	1760	35.5			1760	230.3	1760	137.8
1761	43.3	1761	33.7			1761	57.8	1761	42.2	1761	35.5			1761	230.3	1761	137.8
1762	43.3	1762	33.7			1762	57.8	1762	42.2	1762	35.5			1762	230.4	1762	137.8
1763	43.3	1763	33.7			1763	57.8	1763	42.2	1763	35.5			1763	230.4	1763	137.8
1764	43.3	1764	33.7			1764	57.8	1764	42.2	1764	35.5			1764	230.4	1764	137.8
1765	43.3	1765	33.7			1765	57.8	1765	42.2	1765	35.5			1765	230.6	1765	137.8
1766	43.3	1766	33.7			1766	57.8	1766	42.2	1766	35.5			1766	230.6	1766	137.8
1767	43.3	1767	33.7			1767	57.8	1767	42.2	1767	35.5			1767	230.6	1767	137.8
1768	43.3	1768	33.7			1768	57.9	1768	42.2	1768	35.5			1768	230.7	1768	137.9
1769	43.3	1769	33.7			1769	57.9	1769	42.2	1769	35.5			1769	230.7	1769	137.8
1770	43.3	1770	33.7			1770	57.9	1770	42.2	1770	35.5			1770	230.7	1770	137.8
1771	43.3	1771	33.7			1771	57.9	1771	42.2	1771	35.5			1771	230.7	1771	137.8
1772	43.3	1772	33.7			1772	57.9	1772	42.2	1772	35.5			1772	230.8	1772	137.9
1773	43.3	1773	33.7			1773	57.9	1773	42.2	1773	35.5			1773	230.8	1773	137.9
1774	43.3	1774	33.7			1774	57.9	1774	42.3	1774	35.5			1774	230.8	1774	137.9
1775	43.4	1775	33.8			1775	57.9	1775	42.3	1775	35.5			1775	230.9	1775	138
1776	43.4	1776	33.8			1776	57.9	1776	42.3	1776	35.5			1776	230.9	1776	138
1777	43.4	1777	33.8			1777	57.9	1777	42.2	1777	35.5			1777	230.9	1777	138
1778	43.3	1778	33.8			1778	57.8	1778	42.2	1778	35.5			1778	231	1778	137.9
1779	43.3	1779	33.7			1779	57.8	1779	42.2	1779	35.5			1779	231	1779	137.9
1780	43.3	1780	33.7			1780	57.8	1780	42.3	1780	35.5			1780	231	1780	137.9
1781	43.3	1781	33.7			1781	57.8	1781	42.3	1781	35.5			1781	231	1781	137.9
1782	43.3	1782	33.7			1782	57.7	1782	42.3	1782	35.5			1782	231	1782	137.9
1783	43.3	1783	33.7			1783	57.7	1783	42.3	1783	35.5			1783	231	1783	137.9
1784	43.3	1784	33.7			1784	57.7	1784	42.3	1784	35.5			1784	231	1784	137.9
1785	43.4	1785	33.8			1785	57.8	1785	42.3	1785	35.6			1785	231.2	1785	138
1786	43.4	1786	33.8			1786	57.8	1786	42.3	1786	35.6			1786	231.2	1786	138
1787	43.4	1787	33.8			1787	57.8	1787	42.3	1787	35.6			1787	231.2	1787	138
1788	43.3	1788	33.8			1788	57.8	1788	42.3	1788	35.5			1788	231.2	1788	138
1789	43.3	1789	33.7			1789	57.7	1789	42.3	1789	35.5			1789	231.2	1789	138
1790	43.3	1790	33.7			1790	57.7	1790	42.3	1790	35.5			1790	231.2	1790	138
1791	43.3	1791	33.7			1791	57.7	1791	42.3	1791	35.6			1791	231.2	1791	138
1792	43.3	1792	33.7			1792	57.7	1792	42.3	1792	35.5			1792	231.3	1792	138
1793	43.3	1793	33.7			1793	57.7	1793	42.3	1793	35.5			1793	231.3	1793	138
1794	43.3	1794	33.7			1794	57.7	1794	42.3	1794	35.5			1794	231.3	1794	138
1795	43.4	1795	33.8			1795	57.9	1795	42.3	1795	35.6			1795	231.5	1795	138
1796	43.4	1796	33.8			1796	57.9	1796	42.3	1796	35.6			1796	231.5	1796	138
1797	43.4	1797	33.8			1797	57.9	1797	42.3	1797	35.6			1797	231.5	1797	138
1798	43.3	1798	33.8			1798	57.9	1798	42.3	1798	35.5			1798	231.5	1798	138
1799	43.3	1799	33.8			1799	57.9	1799	42.3	1799	35.5			1799	231.4	1799	138
1800	43.3	1800	33.8			1800	57.9	1800	42.3	1800	35.5			1800	231.4	1800	138
1801	43.3	1801	33.8			1801	57.9	1801	42.3	1801	35.5			1801	231.4	1801	138
1802	43.3	1802	33.8			1802	57.9	1802	42.3	1802	35.5			1802	231.4	1802	138
1803	43.3	1803	33.8			1803	57.9	1803	42.3	1803	35.5			1803	231.4	1803	138
1804	43.3	1804	33.8			1804	57.9	1804	42.4	1804	35.5			1804	231.4	1804	138
1805	43.3	1805	33.8			1805	58	1805	42.4	1805	35.6			1805	231.6	1805	138.1
1806	43.3	1806	33.8			1806	58	1806	42.4	1806	35.6			1806	231.6	1806	138.1
1807	43.3	1807	33.8			1807	58	1807	42.4	1807	35.6			1807	231.6	1807	138.1
1808	43.3	1808	33.8			1808	58	1808	42.4	1808	35.6			1808	231.6	1808	138.1
1809	43.3	1809	33.8			1809	58	1809	42.4	1809	35.6			1809	231.7	1809	138.2
1810	43.3	1810	33.8			1810	58	1810	42.4	1810	35.6			1810	231.7	1810	138.2
1811	43.3	1811	33.8			1811	58	1811	42.4	1811	35.6			1811	231.7	1811	138.2
1812	43.2	1812	33.8			1812	57.9	1812	42.4	1812	35.5			1812	231.7	1812	138.1
1813	43.2	1813	33.8			1813	57.9	1813	42.4	1813	35.5			1813	231.7	1813	138.1
1814	43.2	1814	33.8			1814	57.9	1814	42.4	1814	35.5			1814	231.7	1814	138.1
1815	43.4	1815	33.8			1815	57.9	1815	42.4	1815	35.5			1815	231.8	1815	138.2
1816	43.4	1816	33.8			1816	57.9	1816	42.4	1816	35.5			1816	231.9	1816	138.2
1817	43.4	1817	33.8			1817	57.9	1817	42.4	1817	35.5			1817	231.9	1817	138.2
1818	43.3	1818	33.8			1818	57.9	1818	42.4	1818	35.6			1818	231.9	1818	138.2
1819	43.3	1819	33.8			1819	57.9	1819	42.4	1819	35.6			1819	232.1	1819	138.2
1820	43.3	1820	33.8			1820	57.9	1820	42.4	1820	35.6			1820	232.1	1820	138.2
1821	43.3	1821	33.8			1821	57.9	1821	42.4	1821	35.6			1821	232.1	1821	138.2
1822	43.3	1822	33.8			1822	57.8	1822	42.4	1822	35.5			1822	232.1	1822	138.2
1823	43.3	1823	33.8			1823	57.8	1823	42.4	1823	35.5			1823	232.1	1823	138.2
1824	43.3	1824	33.8			1824	57.8	1824	42.5	1824	35.5			1824	232.1	1824	138.2
1825	43.4	1825	33.8			1825	57.8	1825	42.5	1825	35.6			1825	232.1	1825	138.2
1826	43.4	1826	33.8			1826	57.9	1826	42.5	1826	35.6			1826	232.2	1826	138.2
1827	43.4	1827	33.8			1827	57.9	1827	42.5	1827	35.6			1827	232.2	1827	138.2
1828	43.3	1828	33.8			1828	57.9	1828	42.5	1828	35.5			1828	232.2	1828	138.2
1829	43.3	1829	33.8			1829	57.8	1829	42.5	1829	35.5			1829	232.3	1829	138.2
1830	43.3	1830	33.8			1830	57.8	1830	42.4	1830	35.5			1830	232.3	1830	138.2
1831	43.3	1831	33.8			1831	57.8	1831	42.4	1831	35.5			1831	232.3	1831	138.2
1832	43.3	1832	33.8			1832	57.8	1832	42.4	1832	35.5			1832	232.4	1832	138.2
1833	43.3	1833	33.8			1833	57.8	1833	42.4	1833	35.5			1833	232.4	1833	138.2
1834	43.3	1834	33.8			1834	57.8	1834	42.5	1834	35.5			1834	232.4	1834	138.2
1835	43.4	1835	33.8			1835	57.8	1835	42.5	1835	35.6			1835	232.4	1835	138.2
1836	43.4	1836	33.9			1836	57.9	1836	42.5	1836	35.6			1836	232.4	1836	138.3
1837	43.4	1837	33.9			1837	57.9	1837	42.5	1837	35.6			1837	232.4	1837	138.3
1838	43.4	1838	33.9			1838	57.9	1838	42.5	1838	35.6			1838	232.4	1838	138.3
1839	43.3	1839	33.9			1839	57.9	1839	42.5	1839	35.6			1839	232.4	1839	138.2
1840	43.3	1840	33.9			1840	57.9	1840	42.5	1840	35.6			1840	232.4	1840	138.2
1841	43.3	1841	33.9			1841	57.9	1841	42.5	1841	35.6			1841	232.4	1841	138.2
1842	43.3	1842	33.8			1842	57.9	1842	42.5	1842	35.5			1842	232.5	1842	138.2
1843	43.3	1843	33.8			1843	57.9	1843	42.5	1843	35.5			1843	232.5	1843	138.2
1844	43.3	1844	33.8			1844	57.9	1844	42.5	1844	35.5			1844	232.5	1844	138.2
1845	43.4	1845	33.8			1845	57.9	1845	42.5	1845	35.6			1845	232.5	1845	138.2
1846	43.4	1846	33.9			1846	57.9	1846	42.5	1846	35.6			1846	232.7	1846	138.3
1847	43.4	1847	33.9			1847	57.9	1847	42.5	1847	35.6			1847	232.7	1847	138.3
1848	43.4	1848	33.9			1848	57.9	1848	42.5	1848	35.6			1848	232.7	1848	138.3
1849	43.4	1849	33.9			1849	58	1849	42.5	1849	35.6			1849	232.8	1849	138.4
1850	43.4	1850	33.9			1850	58	1850	42.5	1850	35.6			1850	232.8	1850	138.4
1851	43.4	1851	33.9			1851	58	1851	42.5	1851	35.6			1851	232.8	1851	138.4
1852	43.4	1852	33.8			1852	58	1852	42.5	1852	35.5			1852	232.9	1852	138.3
1853	43.4	1853	33.8			1853	58	1853	42.5	1853	35.5			1853	232.9	1853	138.3
1854	43.4	1854	33.8			1854	58	1854	42.5	1854	35.5			1854	232.9	1854	138.3
1855	43.4	1855	33.8			1855	58	1855	42.5	1855	35.6			1855	232.9	1855	138.3
1856	43.4	1856	33.9			1856	58.1	1856	42.5	1856	35.6			1856	233	1856	138.3
1857	43.4	1857	33.9			1857	58.1	1857	42.5	1857	35.6			1857	233	1857	138.3
1858	43.4	1858	33.9			1858	58.1	1858	42.6	1858	35.6			1858	233	1858	138.3
1859	43.4	1859	33.9			1859	58.2	1859	42.6	1859	35.6			1859	233.3	1859	138.4
1860	43.4	1860	33.9			1860	58.2	1860	42.6	1860	35.6			1860	233.3	1860	138.4
1861	43.4	1861	33.9			1861	58.2	1861	42.5	1861	35.6			1861	233.3	1861	138.4
1862	43.4	1862	33.9			1862	58.2	1862	42.5	1862	35.5			1862	233.5	1862	138.4
1863	43.4	1863	33.9			1863	58.2	1863	42.5	1863	35.5			1863	233.4	1863	138.4
1864	43.4	1864	33.9			1864	58.2	1864	42.5	1864	35.5			1864	233.4	1864	138.4
1865	43.3	1865	33.9			1865	58.2	1865	42.5	1865	35.6			1865	233.4	1865	138.4
1866	43.3	1866	33.9			1866	58.3	1866	42.5	1866	35.6			1866	233.4	1866	138.4
1867	43.3	1867	33.9			1867	58.3	1867	42.6	1867	35.6			1867	233.4	1867	138.4
1868	43.3	1868	33.9			1868	58.3	1868	42.6	1868	35.6			1868	233.4	1868	138.4
1869	43.4	1869	33.9			1869	58.4	1869	42.6	1869	35.6			1869	233.6	1869	138.4
1870	43.4	1870	33.9			1870	58.4	1870	42.6	1870	35.6			1870	233.6	1870	138.4
1871	43.4	1871	33.9			1871	58.4	1871	42.6	1871	35.6			1871	233.6	1871	138.4
1872	43.4	1872	33.9			1872	58.4	1872	42.6	1872	35.6			1872	233.6	1872	138.4
1873	43.4	1873	33.9			1873	58.4	1873	42.6	1873	35.6			1873	233.7	1873	138.4
1874	43.4	1874	33.9			1874	58.4	1874	42.6	1874	35.6			1874	233.7	1874	138.4
1875	43.3	1875	33.9			1875	58.4	1875	42.6	1875	35.6			1875	233.7	1875	138.4
1876	43.3	1876	33.9			1876	58.5	1876	42.6	1876	35.5			1876	233.9	1876	138.3
1877	43.3	1877	33.9			1877	58.5	1877	42.6	1877	35.5			1877	233.9	1877	138.3
1878	43.3	1878	33.9			1878	58.5	1878	42.6	1878	35.5			1878	233.9	1878	138.3
1879	43.4	1879	34			1879	58.6	1879	42.6	1879	35.6			1879	234	1879	138.4
1880	43.4	1880	34			1880	58.6	1880	42.6	1880	35.6			1880	234	1880	138.4
1881	43.4	1881	34			1881	58.6	1881	42.6	1881	35.6			1881	234	1881	138.4
1882	43.3	1882	34			1882	58.6	1882	42.6	1882	35.6			1882	234	1882	138.4
1883	43.3	1883	33.9			1883	58.6	1883	42.6	1883	35.6			1883	233.8	1883	138.4
1884	43.3	1884	33.9			1884	58.6	1884	42.6	1884	35.6			1884	233.8	1884	138.4
1885	43.3	1885	33.9			1885	58.6	1885	42.6	1885	35.6			1885	233.8	1885	138.4
1886	43.3	1886	33.9			1886	58.6	1886	42.6	1886	35.5			1886	233.7	1886	138.4
1887	43.3	1887	33.9			1887	58.6	1887	42.6	1887	35.5			1887	233.7	1887	138.4
1888	43.3	1888	33.9			1888	58.6	1888	42.7	1888	35.5			1888	233.7	1888	138.4
1889	43.3	1889	34			1889	58.7	1889	42.7	1889	35.6			1889	233.9	1889	138.5
1890	43.3	1890	34			1890	58.7	1890	42.7	1890	35.6			1890	233.9	1890	138.5
1891	43.3	1891	34			1891	58.7	1891	42.7	1891	35.6			1891	233.9	1891	138.5
1892	43.3	1892	34			1892	58.7	1892	42.7	1892	35.6			1892	233.9	1892	138.5
1893	43.3	1893	33.9			1893	58.7	1893	42.7	1893	35.6			1893	234	1893	138.5
1894	43.3	1894	33.9			1894	58.7	1894	42.6	1894	35.6			1894	234	1894	138.5
1895	43.3	1895	33.9			1895	58.7	1895	42.6	1895	35.6			1895	234	1895	138.5
1896	43.3	1896	33.9			1896	58.7	1896	42.6	1896	35.6			1896	234.2	1896	138.5
1897	43.3	1897	33.9			1897	58.7	1897	42.7	1897	35.6			1897	234.2	1897	138.5
1898	43.3	1898	33.9			1898	58.7	1898	42.7	1898	35.6			1898	234.2	1898	138.5
1899	43.4	1899	34			1899	58.8	1899	42.7	1899	35.6			1899	234.3	1899	138.5
1900	43.4	1900	34			1900	58.8	1900	42.7	1900	35.6			1900	234.3	1900	138.5
1901	43.4	1901	34			1901	58.8	1901	42.7	1901	35.6			1901	234.3	1901	138.5
1902	43.4	1902	34			1902	58.8	1902	42.7	1902	35.6			1902	234.3	1902	138.5
1903	43.4	1903	34			1903	58.9	1903	42.7	1903	35.6			1903	234.4	1903	138.5
1904	43.4	1904	34			1904	58.9	1904	42.7	1904	35.6			1904	234.4	1904	138.5
1905	43.4	1905	34			1905	58.9	1905	42.7	1905	35.6			1905	234.4	1905	138.5
1906	43.3	1906	34			1906	58.9	1906	42.7	1906	35.6			1906	234.3	1906	138.5
1907	43.3	1907	34			1907	58.9	1907	42.7	1907	35.6			1907	234.3	1907	138.5
1908	43.3	1908	34			1908	58.9	1908	42.8	1908	35.6			1908	234.3	1908	138.5
1909	43.4	1909	34			1909	59	1909	42.8	1909	35.6			1909	234.3	1909	138.5
1910	43.4	1910	34			1910	59	1910	42.8	1910	35.6			1910	234.3	1910	138.6
1911	43.4	1911	34			1911	59	1911	42.8	1911	35.6			1911	234.3	1911	138.6
1912	43.3	1912	34			1912	59	1912	42.8	1912	35.6			1912	234.3	1912	138.6
1913	43.3	1913	34			1913	59	1913	42.8	1913	35.6			1913	234.5	1913	138.6
1914	43.3	1914	34			1914	59	1914	42.7	1914	35.6			1914	234.5	1914	138.6
1915	43.3	1915	34			1915	59	1915	42.7	1915	35.6			1915	234.5	1915	138.6
1916	43.2	1916	34			1916	59.1	1916	42.7	1916	35.6			1916	234.6	1916	138.6
1917	43.2	1917	34			1917	59.1	1917	42.7	1917	35.6			1917	234.6	1917	138.6
1918	43.2	1918	34			1918	59.1	1918	42.8	1918	35.6			1918	234.6	1918	138.6
1919	43.2	1919	34			1919	59.1	1919	42.8	1919	35.6			1919	234.6	1919	138.6
1920	43.2	1920	34			1920	59.2	1920	42.8	1920	35.6			1920	234.8	1920	138.6
1921	43.2	1921	34			1921	59.2	1921	42.8	1921	35.6			1921	234.8	1921	138.6
1922	43.1	1922	34			1922	59.3	1922	42.8	1922	35.6			1922	234.8	1922	138.6
1923	43.1	1923	34			1923	59.3	1923	42.8	1923	35.6			1923	234.9	1923	138.5
1924	43.1	1924	34			1924	59.3	1924	42.8	1924	35.6			1924	234.9	1924	138.5
1925	43.1	1925	34			1925	59.3	1925	42.8	1925	35.6			1925	234.9	1925	138.5
1926	43	1926	34			1926	59.3	1926	42.8	1926	35.5			1926	235	1926	138.5
1927	43	1927	34			1927	59.3	1927	42.8	1927	35.5			1927	235	1927	138.5
1928	43	1928	34			1928	59.3	1928	42.8	1928	35.5			1928	235	1928	138.5
1929	43	1929	34			1929	59.4	1929	42.8	1929	35.6			1929	235	1929	138.5
1930	43	1930	34.1			1930	59.4	1930	42.8	1930	35.6			1930	235.1	1930	138.6
1931	43	1931	34.1			1931	59.4	1931	42.8	1931	35.6			1931	235.1	1931	138.6
1932	43	1932	34.1			1932	59.4	1932	42.8	1932	35.6			1932	235.1	1932	138.6
1933	42.9	1933	34.1			1933	59.5	1933	42.8	1933	35.6			1933	235.2	1933	138.5
1934	42.9	1934	34.1			1934	59.5	1934	42.8	1934	35.6			1934	235.2	1934	138.5
1935	42.9	1935	34.1			1935	59.5	1935	42.8	1935	35.6			1935	235.2	1935	138.5
1936	42.9	1936	34			1936	59.6	1936	42.8	1936	35.6			1936	235.3	1936	138.5
1937	42.9	1937	34			1937	59.6	1937	42.8	1937	35.6			1937	235.3	1937	138.5
1938	42.9	1938	34			1938	59.6	1938	42.8	1938	35.6			1938	235.3	1938	138.5
1939	42.9	1939	34			1939	59.6	1939	42.8	1939	35.6			1939	235.3	1939	138.5
1940	42.9	1940	34			1940	59.6	1940	42.8	1940	35.6			1940	235.3	1940	138.4
1941	42.9	1941	34			1941	59.6	1941	42.8	1941	35.6			1941	235.3	1941	138.4
1942	42.9	1942	34			1942	59.6	1942	42.9	1942	35.6			1942	235.3	1942	138.4
1943	42.9	1943	34.1			1943	59.7	1943	42.9	1943	35.6			1943	235.4	1943	138.6
1944	42.9	1944	34.1			1944	59.7	1944	42.9	1944	35.6			1944	235.4	1944	138.6
1945	42.9	1945	34.1			1945	59.7	1945	42.8	1945	35.6			1945	235.4	1945	138.6
1946	42.9	1946	34.1			1946	59.7	1946	42.8	1946	35.6			1946	235.4	1946	138.6
1947	42.9	1947	34			1947	59.7	1947	42.8	1947	35.6			1947	235.3	1947	138.5
1948	42.9	1948	34			1948	59.7	1948	42.9	1948	35.6			1948	235.3	1948	138.5
1949	42.9	1949	34			1949	59.7	1949	42.9	1949	35.6			1949	235.3	1949	138.5
1950	42.9	1950	34			1967	59.6	1950	42.9	1950	35.6			1950	235.4	1950	138.6
1951	42.9	1951	34			1968	59.6	1951	42.9	1951	35.6			1951	235.4	1951	138.6
1952	42.9	1952	34			1969	59.6	1952	42.9	1952	35.6			1952	235.4	1952	138.6
1953	42.9	1953	34.1			1970	59.5	1953	42.9	1953	35.6			1953	235.6	1953	138.6
1954	42.9	1954	34.1			1971	59.5	1954	42.9	1954	35.6			1954	235.6	1954	138.6
1955	42.9	1955	34.1			1972	59.5	1955	42.9	1955	35.6			1955	235.6	1955	138.6
1956	43	1956	34.1			1973	59.5	1956	42.9	1956	35.6			1956	235.7	1956	138.6
1957	43	1957	34.1			1974	59.5	1957	42.9	1957	35.6			1957	235.7	1957	138.6
1958	43	1958	34.1			1975	59.5	1958	42.9	1958	35.6			1958	235.7	1958	138.6
1959	43	1959	34.1			1976	59.4	1959	42.9	1959	35.6			1959	235.7	1959	138.6
1960	43	1960	34.1			1977	59.4	1960	42.9	1960	35.6			1960	235.8	1960	138.7
1961	43	1961	34.1			1978	59.4	1961	42.9	1961	35.6			1961	235.8	1961	138.7
1962	43	1962	34.1			1979	59.4	1962	42.9	1962	35.6			1962	235.8	1962	138.7
1963	43.1	1963	34.1			1980	59.3	1963	42.9	1963	35.7			1963	235.8	1963	138.7
1964	43.1	1964	34.1			1981	59.3	1964	42.9	1964	35.7			1964	235.8	1964	138.7
1965	43.1	1965	34.1			1982	59.3	1965	42.9	1965	35.7			1965	235.8	1965	138.7
1966	43.1	1966	34.1			1983	59.2	1966	42.9	1966	35.6			1966	235.8	1966	138.7
1967	43.1	1967	34.1			1984	59.2	1967	42.9	1967	35.6			1967	235.8	1967	138.7
1968	43.1	1968	34.1			1985	59.2	1968	42.9	1968	35.6			1968	235.8	1968	138.7
1969	43.1	1969	34.1			1986	59.2	1969	42.9	1969	35.6			1969	235.8	1969	138.7
1970	43.1	1970	34.1			1987	58.9	1970	42.9	1970	35.6			1970	235.9	1970	138.8
1971	43.1	1971	34.1			1988	58.9	1971	42.9	1971	35.6			1971	235.9	1971	138.8
1972	43.1	1972	34.1			1989	58.9	1972	43	1972	35.6			1972	235.9	1972	138.8
1973	43.1	1973	34.1			1990	58.8	1973	43	1973	35.7			1973	236.1	1973	138.8
1974	43.1	1974	34.1			1991	58.8	1974	43	1974	35.7			1974	236.1	1974	138.8
1975	43.1	1975	34.1			1992	58.8	1975	43	1975	35.7			1975	236.1	1975	138.8
1976	43.1	1976	34.1			1993	58.7	1976	43	1976	35.6			1976	236.1	1976	138.8
1977	43.1	1977	34.1			1994	58.7	1977	43	1977	35.6			1977	236	1977	138.8
1978	43.1	1978	34.1			1995	58.7	1978	43	1978	35.6			1978	236	1978	138.8
1979	43.1	1979	34.1			1996	58.7	1979	43	1979	35.6			1979	236	1979	138.8
1980	43.1	1980	34.1			1997	58.7	1980	43	1980	35.6			1980	236	1980	138.9
1981	43.1	1981	34.1			1998	58.7	1981	43	1981	35.6			1981	236	1981	138.9
1982	43.1	1982	34.1			1999	58.7	1982	43	1982	35.6			1982	236	1982	138.9
1983	43.2	1983	34.1			2000	58.6	1983	43	1983	35.7			1983	236.1	1983	138.9
1984	43.2	1984	34.1			2001	58.6	1984	43	1984	35.7			1984	236.1	1984	138.9
1985	43.2	1985	34.1			2002	58.6	1985	43.1	1985	35.7			1985	236.1	1985	138.9
1986	43.3	1986	34.1			2003	58.6	1986	43.1	1986	35.7			1986	236.1	1986	138.9
1987	43.3	1987	34.2			2004	58.7	1987	43.1	1987	35.7			1987	236.2	1987	139
1988	43.3	1988	34.2			2005	58.7	1988	43.1	1988	35.7			1988	236.2	1988	139
1989	43.3	1989	34.2			2006	58.6	1989	43	1989	35.7			1989	236.2	1989	139
1990	43.3	1990	34.1			2007	58.6	1990	43	1990	35.6			1990	236.3	1990	139
1991	43.3	1991	34.1			2008	58.6	1991	43	1991	35.6			1991	236.3	1991	139
1992	43.3	1992	34.1			2009	58.6	1992	43.1	1992	35.6			1992	236.3	1992	139
1993	43.4	1993	34.1			2010	58.6	1993	43.1	1993	35.7			1993	236.4	1993	139
1994	43.4	1994	34.2			2011	58.6	1994	43.1	1994	35.7			1994	236.4	1994	139
1995	43.4	1995	34.2			2012	58.6	1995	43.1	1995	35.7			1995	236.4	1995	139
1996	43.4	1996	34.2			2013	58.6	1996	43.1	1996	35.7			1996	236.4	1996	139
1997	43.4	1997	34.2			2014	58.6	1997	43.1	1997	35.7			1997	236.5	1997	139
[truncated: 4,003 more rows]

## Sheet: Figure S2
CNT-o				CNT-e
0o		90o		0o		90o
Raman shift (cm-1)	Intensity (a.u.)	Raman shift (cm-1)	Intensity (a.u.)	Raman shift (cm-1)	Intensity (a.u.)	Raman shift (cm-1)	Intensity (a.u.)
3499.99	17.9917	3499.99	19.9908	3499.99	37.9825	3499.99	27.9871
3498.76	19.9908	3498.76	13.9936	3498.76	41.9806	3498.76	23.9889
3497.53	15.9895	3497.53	21.9855	3497.53	53.9644	3497.53	57.9618
3496.3	23.9794	3496.3	25.9777	3496.3	35.9691	3496.3	61.9469
3495.07	29.9684	3495.07	11.9873	3495.07	29.9684	3495.07	47.9494
3493.84	29.9624	3493.84	19.9749	3493.84	31.9599	3493.84	49.9373
3492.61	25.9623	3492.61	11.9826	3492.61	47.9303	3492.61	45.9333
3491.37	21.9637	3491.37	23.9604	3491.37	61.8978	3491.37	33.9439
3490.14	23.9557	3490.14	27.9483	3490.14	43.9187	3490.14	33.9372
3488.91	25.9468	3488.91	7.98364	3488.91	39.9182	3488.91	43.91
3487.68	19.9551	3487.68	17.9596	3487.68	65.852	3487.68	29.9327
3486.44	31.9219	3486.44	13.9658	3486.44	51.8731	3486.44	29.9268
3485.21	27.9261	3485.21	25.9314	3485.21	45.8786	3485.21	39.8945
3483.98	37.8922	3483.98	15.9546	3483.98	55.8412	3483.98	61.8242
3482.74	15.9515	3482.74	19.9393	3482.74	43.8665	3482.74	23.9272
3481.51	37.8772	3481.51	9.96768	3481.51	27.9095	3481.51	33.8901
3480.27	13.952	3480.27	1.99314	3480.27	59.7942	3480.27	31.8903
3479.04	19.9275	3479.04	19.9275	3479.04	57.7896	3479.04	27.8984
3477.8	35.8623	3477.8	13.9465	3477.8	43.8317	3477.8	29.8853
3476.57	21.9115	3476.57	17.9276	3476.57	35.8552	3476.57	45.815
3475.33	31.865	3475.33	21.9072	3475.33	35.8481	3475.33	11.9494
3474.1	11.947	3474.1	13.9382	3474.1	45.7968	3474.1	41.8145
3472.86	27.8708	3472.86	23.8892	3472.86	55.7415	3472.86	31.8523
3471.63	25.8749	3471.63	13.9326	3471.63	57.7209	3471.63	39.8075
3470.39	19.8998	3470.39	25.8697	3470.39	27.8597	3470.39	29.8497
3469.16	13.9271	3469.16	15.9167	3469.16	39.7917	3469.16	43.7709
3467.92	19.8919	3467.92	11.9351	3467.92	57.6865	3467.92	35.8054
3466.68	3.97759	3466.68	19.888	3466.68	49.7199	3466.68	31.8207
3465.44	15.9072	3465.44	27.8376	3465.44	45.7332	3465.44	37.7796
3464.21	33.7961	3464.21	17.8921	3464.21	37.7721	3464.21	29.8201
3462.97	15.9009	3462.97	17.8885	3462.97	39.7522	3462.97	49.6903
3461.73	23.8466	3461.73	13.9105	3461.73	37.7571	3461.73	35.7699
3460.49	-3.97364	3460.49	23.8419	3460.49	37.7496	3460.49	61.5915
3459.25	21.8507	3459.25	11.9186	3459.25	35.7557	3459.25	37.7421
3458.02	3.97207	3458.02	11.9162	3458.02	71.4972	3458.02	37.7346
3456.78	25.8133	3456.78	17.8707	3456.78	51.6266	3456.78	31.7702
3455.54	27.7934	3455.54	23.8229	3455.54	47.6459	3455.54	39.7049
3454.3	23.8182	3454.3	23.8182	3454.3	41.6818	3454.3	31.7576
3453.06	23.8135	3453.06	23.8135	3453.06	55.5647	3453.06	13.8912
3451.82	7.93624	3451.82	17.8565	3451.82	51.5856	3451.82	33.729
3450.58	15.8693	3450.58	13.8857	3450.58	43.6407	3450.58	33.7223
3449.34	27.7658	3449.34	13.8829	3449.34	57.5149	3449.34	45.6153
3448.1	13.8802	3448.1	17.8459	3448.1	47.5891	3448.1	49.572
3446.86	21.8073	3446.86	29.7373	3446.86	47.5796	3446.86	41.6322
3445.62	21.803	3445.62	29.7314	3445.62	41.6239	3445.62	27.7493
3444.38	15.8536	3444.38	17.8353	3444.38	55.4875	3444.38	27.7437
3443.13	9.90651	3443.13	5.94391	3443.13	37.6448	3443.13	35.6634
3441.89	9.90454	3441.89	17.8282	3441.89	39.6182	3441.89	27.7327
3440.65	21.7857	3440.65	27.7272	3440.65	37.6298	3440.65	43.5713
3439.41	9.90061	3439.41	3.96024	3439.41	55.4434	3439.41	31.6819
3438.16	19.7973	3438.16	13.8581	3438.16	49.4932	3438.16	31.6756
3436.92	21.7727	3436.92	17.814	3436.92	31.6693	3436.92	27.7107
3435.68	35.6209	3435.68	11.8736	3435.68	31.663	3435.68	33.642
3434.43	25.7211	3434.43	15.8284	3434.43	31.6567	3434.43	35.6138
3433.19	23.7378	3433.19	21.7597	3433.19	61.3227	3433.19	45.4975
3431.95	29.6664	3431.95	9.8888	3431.95	43.5107	3431.95	35.5997
3430.7	25.7058	3430.7	15.8189	3430.7	47.4568	3430.7	41.5247
3429.46	27.6776	3429.46	5.93092	3429.46	57.3322	3429.46	25.7006
3428.21	19.7658	3428.21	11.8595	3428.21	25.6955	3428.21	37.555
3426.97	11.8571	3426.97	13.8333	3426.97	43.4761	3426.97	43.4761
3425.72	29.6369	3425.72	13.8306	3425.72	55.3222	3425.72	35.5643
3424.48	17.7786	3424.48	17.7786	3424.48	41.4834	3424.48	27.6556
3423.23	23.7001	3423.23	11.85	3423.23	35.5501	3423.23	49.3752
3421.99	13.8223	3421.99	7.89845	3421.99	41.4669	3421.99	17.7715
3420.74	25.6649	3420.74	23.6907	3420.74	55.2782	3420.74	35.536
3419.5	21.7121	3419.5	21.7121	3419.5	63.1625	3419.5	-1.97383
3418.25	19.7343	3418.25	19.7343	3418.25	45.389	3418.25	23.6812
3417	19.7304	3417	13.8113	3417	29.5956	3417	13.8113
3415.75	25.6444	3415.75	7.89059	3415.75	53.2615	3415.75	25.6444
3414.51	11.8335	3414.51	9.86128	3414.51	51.2786	3414.51	19.7226
3413.26	33.5217	3413.26	15.7749	3413.26	39.4373	3413.26	55.2122
3412.01	13.8003	3412.01	17.7432	3412.01	45.3438	3412.01	39.4294
3410.76	27.5951	3410.76	21.6819	3410.76	33.5083	3410.76	33.5083
3409.52	17.7362	3409.52	27.5896	3409.52	45.3257	3409.52	39.4137
3408.27	11.8217	3408.27	0	3408.27	45.3167	3408.27	27.5841
3407.02	25.6087	3407.02	13.7893	3407.02	55.1572	3407.02	47.2776
3405.77	15.7561	3405.77	19.6951	3405.77	53.1767	3405.77	31.5121
3404.52	19.6912	3404.52	29.5367	3404.52	51.197	3404.52	37.4132
3403.27	19.6872	3403.27	13.7811	3403.27	35.437	3403.27	31.4996
3402.02	17.715	3402.02	29.525	3402.02	59.0499	3402.02	19.6833
3400.77	21.6473	3400.77	31.487	3400.77	57.0702	3400.77	23.6152
3399.52	11.8053	3399.52	19.6755	3399.52	62.9614	3399.52	51.1562
3398.27	47.2117	3398.27	15.7372	3398.27	39.3431	3398.27	27.5401
3397.02	15.7341	3397.02	19.6676	3397.02	55.0693	3397.02	25.5679
3395.77	17.6973	3395.77	17.6973	3395.77	41.2937	3395.77	31.4619
3394.52	25.5577	3394.52	17.6938	3394.52	41.2855	3394.52	23.5917
3393.27	33.4149	3393.27	11.7935	3393.27	43.2428	3393.27	27.5182
3392.01	29.4779	3392.01	17.6867	3392.01	55.0254	3392.01	64.8513
3390.76	13.7536	3390.76	27.5072	3390.76	45.1904	3390.76	49.12
3389.51	23.5729	3389.51	23.5729	3389.51	41.2526	3389.51	39.2882
3388.26	21.6042	3388.26	9.82008	3388.26	43.2084	3388.26	41.2443
3387	19.6363	3387	23.5635	3387	51.0542	3387	43.1997
3385.75	23.5588	3385.75	19.6323	3385.75	49.0808	3385.75	47.1176
3384.5	23.5541	3384.5	19.6284	3384.5	54.9595	3384.5	43.1825
3383.24	11.7747	3383.24	17.662	3383.24	43.1739	3383.24	41.2114
3381.99	21.5826	3381.99	17.6585	3381.99	45.1273	3381.99	45.1273
3380.74	15.6933	3380.74	9.80833	3380.74	49.0416	3380.74	33.3483
3379.48	31.3804	3379.48	25.4966	3379.48	43.148	3379.48	54.9157
3378.23	37.2568	3378.23	19.6088	3378.23	54.9047	3378.23	23.5306
3376.97	13.7234	3376.97	11.763	3376.97	47.0518	3376.97	50.9728
3375.72	27.4414	3375.72	13.7207	3375.72	54.8828	3375.72	35.2818
3374.46	29.3956	3374.46	3.91942	3374.46	50.9524	3374.46	25.4762
3373.21	25.4711	3373.21	13.7152	3373.21	37.227	3373.21	45.0643
3371.95	15.6714	3371.95	15.6714	3371.95	50.932	3371.95	50.932
3370.7	19.5853	3370.7	3.91707	3370.7	41.1292	3370.7	41.1292
3369.44	21.5396	3369.44	15.6651	3369.44	50.9117	3369.44	46.9954
3368.18	23.493	3368.18	9.78876	3368.18	39.155	3368.18	31.324
3366.93	15.6589	3366.93	15.6589	3366.93	37.1898	3366.93	37.1898
3365.67	9.78484	3365.67	11.7418	3365.67	62.623	3365.67	35.2254
3364.41	15.6526	3364.41	15.6526	3364.41	48.9144	3364.41	29.3487
3363.15	19.5619	3363.15	13.6933	3363.15	43.0361	3363.15	21.518
3361.9	17.6022	3361.9	17.6022	3361.9	52.8065	3361.9	35.2043
3360.64	29.3311	3360.64	17.5986	3360.64	35.1973	3360.64	41.0635
3359.38	9.77507	3359.38	17.5951	3359.38	41.0553	3359.38	27.3702
3358.12	31.274	3358.12	11.7277	3358.12	29.3193	3358.12	41.0471
3356.86	27.3592	3356.86	23.4508	3356.86	62.5354	3356.86	17.5881
3355.6	31.2614	3355.6	17.5846	3355.6	62.5229	3355.6	27.3538
3354.34	11.7207	3354.34	13.6741	3354.34	46.8828	3354.34	35.1621
3353.08	33.202	3353.08	9.7653	3353.08	44.9204	3353.08	42.9673
3351.82	9.76334	3351.82	23.432	3351.82	46.864	3351.82	37.1007
3350.56	37.0933	3350.56	21.475	3350.56	62.4729	3350.56	37.0933
3349.3	17.567	3349.3	15.6151	3349.3	48.7972	3349.3	42.9415
3348.04	17.5635	3348.04	11.709	3348.04	64.3994	3348.04	37.0784
3346.78	29.2666	3346.78	23.4133	3346.78	40.9732	3346.78	33.1688
3345.52	21.4579	3345.52	31.2114	3345.52	66.3243	3345.52	31.2114
3344.26	29.2549	3344.26	13.6523	3344.26	46.8078	3344.26	31.2052
3343	11.6996	3343	13.6495	3343	72.1476	3343	56.5481
3341.74	27.2936	3341.74	9.74772	3341.74	42.89	3341.74	40.9404
3340.47	33.1356	3340.47	29.2373	3340.47	44.8305	3340.47	31.1865
3339.21	23.3851	3339.21	19.4876	3339.21	66.2579	3339.21	37.0265
3337.95	37.0191	3337.95	5.84512	3337.95	60.3995	3337.95	35.0707
3336.69	21.4278	3336.69	21.4278	3336.69	31.1677	3336.69	35.0637
3335.42	21.4235	3335.42	15.5807	3335.42	33.1091	3335.42	37.0042
3334.16	21.4192	3334.16	5.84161	3334.16	36.9968	3334.16	33.1024
3332.9	27.2554	3332.9	7.78725	3332.9	60.3511	3332.9	35.0426
3331.63	29.1963	3331.63	13.625	3331.63	52.5534	3331.63	5.83926
3330.37	23.3524	3330.37	27.2444	3330.37	42.8127	3330.37	46.7047
3329.1	19.4564	3329.1	29.1846	3329.1	46.6954	3329.1	48.641
3327.84	27.2335	3327.84	25.2883	3327.84	46.686	3327.84	35.0145
3326.58	31.1178	3326.58	27.228	3326.58	33.0626	3326.58	23.3383
3325.31	33.056	3325.31	15.5558	3325.31	42.7784	3325.31	29.1671
3324.04	15.5526	3324.04	23.329	3324.04	44.7139	3324.04	36.9375
3322.78	27.2117	3322.78	21.3806	3322.78	52.4797	3322.78	29.1554
3321.51	29.1495	3321.51	23.3196	3321.51	50.5258	3321.51	44.6959
3320.25	21.372	3320.25	15.5433	3320.25	42.7441	3320.25	33.0295
3318.98	25.2528	3318.98	17.4827	3318.98	48.563	3318.98	27.1953
3317.71	27.1898	3317.71	11.6528	3317.71	33.0162	3317.71	29.132
3316.45	23.3009	3316.45	17.4757	3316.45	60.194	3316.45	27.1844
3315.18	21.3549	3315.18	15.5308	3315.18	66.006	3315.18	33.003
3313.91	15.5277	3313.91	29.1144	3313.91	44.6421	3313.91	42.7012
3312.64	23.2869	3312.64	11.6434	3312.64	40.752	3312.64	54.336
3311.38	21.342	3311.38	29.1028	3311.38	50.4448	3311.38	25.2224
3310.11	23.2775	3310.11	23.2775	3310.11	67.8928	3310.11	25.2173
3308.84	31.0305	3308.84	3.87881	3308.84	46.5457	3308.84	40.7275
3307.57	17.4511	3307.57	17.4511	3307.57	44.5973	3307.57	50.4144
3306.3	31.018	3306.3	7.7545	3306.3	50.4043	3306.3	32.9566
3305.03	21.3206	3305.03	31.0118	3305.03	50.3941	3305.03	50.3941
3303.76	29.0677	3303.76	15.5028	3303.76	42.6326	3303.76	42.6326
3302.49	23.2495	3302.49	21.312	3302.49	25.1869	3302.49	25.1869
3301.22	19.3707	3301.22	23.2448	3301.22	52.3008	3301.22	25.1819
3299.95	21.3035	3299.95	3.87336	3299.95	58.1004	3299.95	42.6069
3298.68	13.554	3298.68	27.108	3298.68	50.3435	3298.68	32.9169
3297.41	34.8462	3297.41	25.1667	3297.41	56.1411	3297.41	36.7821
3296.14	11.6131	3296.14	21.2906	3296.14	50.3233	3296.14	42.5812
3294.87	15.481	3294.87	19.3512	3294.87	44.5078	3294.87	40.6376
3293.6	23.2168	3293.6	5.8042	3293.6	44.4988	3293.6	34.8252
3292.33	25.1465	3292.33	13.5404	3292.33	59.9646	3292.33	40.6212
3291.06	25.1414	3291.06	1.93395	3291.06	50.2828	3291.06	19.3395
3289.78	21.2692	3289.78	17.4021	3289.78	56.0734	3289.78	30.937
3288.51	23.1981	3288.51	15.4654	3288.51	36.7304	3288.51	42.5299
3287.24	7.73115	3287.24	21.2607	3287.24	32.8574	3287.24	38.6557
3285.96	19.324	3285.96	15.4592	3285.96	48.31	3285.96	28.986
3284.69	9.66005	3284.69	15.4561	3284.69	36.7082	3284.69	42.5042
3283.42	25.1111	3283.42	13.5213	3283.42	42.4957	3283.42	13.5213
3282.14	23.1748	3282.14	17.3811	3282.14	69.5243	3282.14	32.8309
3280.87	13.5159	3280.87	25.101	3280.87	57.9253	3280.87	28.9627
3279.6	9.65227	3279.6	21.235	3279.6	48.2614	3279.6	30.8873
3278.32	27.0209	3278.32	17.3706	3278.32	40.5314	3278.32	28.951
3277.05	19.2968	3277.05	11.5781	3277.05	65.609	3277.05	46.3122
3275.77	17.3636	3275.77	13.505	3275.77	40.5151	3275.77	34.7272
3274.5	27.0046	3274.5	5.7867	3274.5	57.867	3274.5	42.4358
3273.22	25.0706	3273.22	11.5711	3273.22	71.3549	3273.22	26.9992
3271.94	26.9937	3271.94	13.4969	3271.94	53.9874	3271.94	30.85
3270.67	0	3270.67	19.2773	3270.67	38.5547	3270.67	52.0488
3269.39	7.70938	3269.39	17.3461	3269.39	42.4016	3269.39	44.3289
3268.12	17.3426	3268.12	9.63478	3268.12	48.1739	3268.12	30.8313
3266.84	32.7517	3266.84	23.1188	3266.84	55.8705	3266.84	46.2376
3265.56	21.188	3265.56	21.188	3265.56	50.0807	3265.56	46.2283
3264.28	25.0353	3264.28	17.3321	3264.28	46.219	3264.28	51.9964
3263.01	26.9556	3263.01	11.5524	3263.01	48.1351	3263.01	36.5827
3261.73	11.5501	3261.73	15.4001	3261.73	61.6005	3261.73	21.1752
3260.45	23.0955	3260.45	15.397	3260.45	57.7388	3260.45	38.4925
3259.17	34.6363	3259.17	13.4697	3259.17	48.1059	3259.17	25.0151
3257.89	19.2385	3257.89	25.01	3257.89	69.2586	3257.89	40.4008
3256.61	26.9285	3256.61	21.1581	3256.61	61.5508	3256.61	30.7754
3255.33	30.7692	3255.33	23.0769	3255.33	49.9999	3255.33	40.3845
3254.06	30.763	3254.06	19.2268	3254.06	48.0671	3254.06	34.6083
3252.78	17.3007	3252.78	17.3007	3252.78	80.7365	3252.78	44.2128
3251.5	21.141	3251.5	17.2972	3251.5	61.5011	3251.5	38.4382
3250.22	30.7443	3250.22	11.5291	3250.22	49.9596	3250.22	34.5874
3248.94	23.0536	3248.94	13.4479	3248.94	63.3974	3248.94	23.0536
3247.65	44.1771	3247.65	19.2075	3247.65	67.2261	3247.65	28.8112
3246.37	36.4868	3246.37	23.0443	3246.37	72.9736	3246.37	48.0089
3245.09	21.1197	3245.09	11.5198	3245.09	84.4786	3245.09	38.3994
3243.81	40.3112	3243.81	30.7133	3243.81	72.9441	3243.81	57.5874
3242.53	26.8687	3242.53	26.8687	3242.53	92.1213	3242.53	47.9798
3241.25	26.8633	3241.25	15.3504	3241.25	99.7779	3241.25	44.1325
3239.96	36.4499	3239.96	23.021	3239.96	95.9209	3239.96	49.8789
3238.68	34.5245	3238.68	13.4262	3238.68	78.6392	3238.68	42.1966
3237.4	38.3528	3237.4	13.4235	3237.4	88.2115	3237.4	55.6116
3236.12	28.7588	3236.12	28.7588	3236.12	109.283	3236.12	57.5176
3234.83	42.1711	3234.83	32.5867	3234.83	90.0927	3234.83	38.3373
3233.55	45.9955	3233.55	19.1648	3233.55	78.5756	3233.55	55.5779
3232.26	30.6575	3232.26	19.1609	3232.26	91.9724	3232.26	51.7345
3230.98	40.2298	3230.98	15.3256	3230.98	72.7967	3230.98	51.724
3229.7	32.5604	3229.7	21.0685	3229.7	88.1045	3229.7	57.4595
3228.41	40.2135	3228.41	15.3194	3228.41	90.0016	3228.41	36.3836
3227.13	45.949	3227.13	19.1454	3227.13	105.3	3227.13	53.6071
3225.84	36.3689	3225.84	32.5406	3225.84	111.021	3225.84	42.1114
3224.56	36.3616	3224.56	19.1377	3224.56	91.8607	3224.56	28.7065
3223.27	36.3542	3223.27	22.9605	3223.27	112.889	3223.27	61.2281
3221.98	43.9988	3221.98	32.5208	3221.98	110.953	3221.98	53.5637
3220.7	43.9899	3220.7	32.5143	3220.7	107.106	3220.7	55.4655
3219.41	61.1909	3219.41	40.1565	3219.41	112.821	3219.41	38.2443
3218.12	45.8839	3218.12	40.1484	3218.12	86.0323	3218.12	45.8839
3216.84	47.786	3216.84	19.1144	3216.84	105.129	3216.84	49.6975
3215.55	42.0432	3215.55	21.0216	3215.55	101.286	3215.55	36.31
3214.26	42.0347	3214.26	28.66	3214.26	106.997	3214.26	63.052
3212.98	57.3084	3212.98	21.0131	3212.98	112.706	3212.98	66.8598
3211.69	61.1165	3211.69	22.9187	3211.69	131.783	3211.69	57.2968
3210.4	61.1041	3210.4	36.2806	3210.4	122.208	3210.4	72.5612
3209.11	66.8191	3209.11	32.455	3209.11	114.547	3209.11	74.4556
3207.82	28.631	3207.82	32.4484	3207.82	110.706	3207.82	57.2619
3206.53	59.1586	3206.53	32.4418	3206.53	116.409	3206.53	62.9753
3205.24	70.5944	3205.24	34.3432	3205.24	108.754	3205.24	62.9626
3203.95	57.2271	3203.95	24.7984	3203.95	116.362	3203.95	85.8406
3202.66	38.1436	3202.66	34.3293	3202.66	125.874	3202.66	49.5867
3201.37	76.2718	3201.37	30.5087	3201.37	106.781	3201.37	70.5514
3200.08	62.9115	3200.08	26.6897	3200.08	102.946	3200.08	70.5371
3198.79	83.8649	3198.79	38.1204	3198.79	112.455	3198.79	72.4288
3197.5	87.6592	3197.5	34.3014	3197.5	121.961	3197.5	78.131
3196.21	68.5889	3196.21	40.0102	3196.21	135.273	3196.21	43.8207
3194.92	57.1458	3194.92	51.4312	3194.92	137.15	3194.92	64.7652
3193.63	68.561	3193.63	32.376	3193.63	152.358	3193.63	57.1342
3192.34	78.0675	3192.34	30.4654	3192.34	125.67	3192.34	76.1635
3191.04	68.5332	3191.04	38.074	3191.04	152.296	3191.04	53.3036
3189.75	72.3259	3189.75	34.2596	3189.75	159.878	3189.75	68.5193
3188.46	76.117	3188.46	49.4761	3188.46	150.331	3188.46	79.9229
3187.17	74.199	3187.17	47.5635	3187.17	150.301	3187.17	79.9066
3185.87	62.771	3185.87	36.1409	3185.87	174.998	3185.87	85.5969
3184.58	72.2671	3184.58	30.4282	3184.58	173.061	3184.58	62.7583
3183.29	83.6607	3183.29	41.8303	3183.29	169.223	3183.29	83.6607
3181.99	74.1387	3181.99	32.3169	3181.99	155.881	3181.99	70.3367
3180.7	70.3224	3180.7	47.5151	3180.7	163.452	3180.7	79.8255
3179.4	83.6096	3179.4	49.4057	3179.4	150.117	3179.4	70.3081
3178.11	64.5943	3178.11	41.7963	3178.11	144.387	3178.11	72.1936
3176.81	56.9834	3176.81	37.9889	3176.81	193.744	3176.81	64.5812
3175.52	58.8708	3175.52	39.8802	3175.52	186.108	3175.52	62.669
3174.22	70.2509	3174.22	43.6695	3174.22	159.489	3174.22	56.9602
3172.92	79.728	3172.92	34.1692	3172.92	144.27	3172.92	85.4229
3171.63	79.7118	3171.63	47.4475	3171.63	187.892	3171.63	64.5286
3170.33	79.6956	3170.33	34.1552	3170.33	165.084	3170.33	49.3353
3169.04	70.1937	3169.04	56.9138	3169.04	159.359	3169.04	87.2678
3167.74	72.0761	3167.74	30.3479	3167.74	180.19	3167.74	111.908
3166.44	60.6833	3166.44	26.549	3166.44	174.465	3166.44	66.3724
3165.14	70.1508	3165.14	41.7113	3165.14	149.781	3165.14	83.4226
3163.85	85.3012	3163.85	47.3895	3163.85	161.124	3163.85	68.2409
3162.55	66.3318	3162.55	32.2183	3162.55	174.358	3162.55	66.3318
3161.25	70.1079	3161.25	41.6858	3161.25	162.954	3161.25	56.8443
3159.95	89.0379	3159.95	37.8885	3159.95	170.498	3159.95	60.6215
3158.65	73.8674	3158.65	41.6688	3158.65	147.735	3158.65	87.1257
3157.35	98.4698	3157.35	24.6175	3157.35	162.854	3157.35	62.4905
3156.05	64.371	3156.05	39.7585	3156.05	160.927	3156.05	51.1181
3154.75	60.5721	3154.75	28.3932	3154.75	143.859	3154.75	56.7863
3153.46	62.4522	3153.46	47.3123	3153.46	126.797	3153.46	68.1297
3152.15	62.4395	3152.15	34.0579	3152.15	126.771	3152.15	58.6553
3150.85	69.9936	3150.85	22.7006	3150.85	130.529	3150.85	47.293
3149.55	52.9573	3149.55	17.022	3149.55	136.176	3149.55	52.9573
3148.25	58.6194	3148.25	30.2552	3148.25	128.584	3148.25	52.9465
3146.95	60.498	3146.95	30.249	3146.95	111.543	3146.95	66.1697
3145.65	71.8267	3145.65	30.2428	3145.65	105.85	3145.65	58.5954
3144.35	58.5835	3144.35	22.6775	3144.35	109.608	3144.35	66.1426
3143.05	51.0139	3143.05	43.4563	3143.05	105.807	3143.05	43.4563
3141.74	69.8936	3141.74	35.8913	3141.74	102.007	3141.74	60.4486
3140.44	49.1044	3140.44	32.1067	3140.44	98.2088	3140.44	66.1021
3139.14	33.9884	3139.14	35.8767	3139.14	100.077	3139.14	47.2062
3137.84	47.1965	3137.84	35.8693	3137.84	101.944	3137.84	56.6358
3136.53	41.5244	3136.53	26.4246	3136.53	98.1487	3136.53	52.8493
3135.23	43.403	3135.23	32.0805	3135.23	107.564	3135.23	64.161
3133.92	47.1676	3133.92	22.6404	3133.92	94.3351	3133.92	64.1479
3132.62	50.9305	3132.62	28.2948	3132.62	105.634	3132.62	58.4758
3131.32	52.8061	3131.32	15.0875	3131.32	90.5247	3131.32	47.1483
3130.01	47.1386	3130.01	28.2832	3130.01	107.476	3130.01	52.7953
3128.71	43.3587	3128.71	18.8516	3128.71	99.9134	3128.71	64.0954
3127.4	45.2346	3127.4	16.963	3127.4	86.6996	3127.4	52.7737
3126.1	45.2253	3126.1	13.1907	3126.1	84.7974	3126.1	35.8034
3124.79	37.6801	3124.79	24.492	3124.79	75.3601	3124.79	48.9841
3123.48	33.9051	3123.48	16.9525	3123.48	71.5774	3123.48	50.8576
3122.18	47.0808	3122.18	20.7155	3122.18	99.8112	3122.18	43.3143
3120.87	37.6569	3120.87	13.1799	3120.87	86.6109	3120.87	56.4854
3119.56	39.5316	3119.56	24.472	3119.56	88.4756	3119.56	39.5316
3118.26	37.6415	3118.26	37.6415	3118.26	73.4009	3118.26	30.1132
3116.95	35.7521	3116.95	30.107	3116.95	75.2675	3116.95	48.9239
3115.64	48.9139	3115.64	22.5756	3115.64	75.2521	3115.64	31.9822
3114.33	26.3329	3114.33	31.9756	3114.33	82.7604	3114.33	45.142
3113.03	31.969	3113.03	16.9248	3113.03	48.8938	3113.03	47.0133
3111.72	35.7228	3111.72	24.4419	3111.72	78.9662	3111.72	41.3632
3110.41	28.1964	3110.41	15.0381	3110.41	82.7095	3110.41	37.5952
3109.1	39.4669	3109.1	22.5525	3109.1	84.5719	3109.1	39.4669
3107.79	30.0638	3107.79	7.51596	3107.79	80.7966	3107.79	62.0067
3106.48	54.4796	3106.48	13.1502	3106.48	75.1442	3106.48	61.994
3105.17	28.1733	3105.17	24.4169	3105.17	69.4941	3105.17	61.9813
3103.86	35.6788	3103.86	15.0227	3103.86	93.8917	3103.86	50.7015
3102.55	26.2843	3102.55	20.6519	3102.55	90.1175	3102.55	31.9166
3101.24	22.5248	3101.24	16.8936	3101.24	69.4514	3101.24	26.2789
3099.93	31.9035	3099.93	11.2601	3099.93	71.3138	3099.93	33.7802
3098.62	30.0207	3098.62	24.3918	3098.62	61.9177	3098.62	50.6599
3097.31	31.8904	3097.31	20.635	3097.31	61.905	3097.31	28.1386
3096	18.7552	3096	18.7552	3096	73.1454	3096	37.5104
3094.68	28.1271	3094.68	9.37569	3094.68	61.8795	3094.68	45.0033
3093.37	35.6203	3093.37	28.1213	3093.37	65.6163	3093.37	24.3718
3092.06	35.613	3092.06	22.4924	3092.06	76.8491	3092.06	41.2361
3090.75	18.7398	3090.75	24.3618	3090.75	78.7073	3090.75	26.2357
3089.43	29.9776	3089.43	14.9888	3089.43	67.4495	3089.43	39.3455
3088.12	50.5767	3088.12	26.225	3088.12	54.3231	3088.12	33.7178
3086.81	22.4739	3086.81	20.6011	3086.81	58.0576	3086.81	46.8207
3085.49	37.4488	3085.49	24.3417	3085.49	67.4079	3085.49	43.0662
3084.18	20.5926	3084.18	31.825	3084.18	58.0337	3084.18	46.8014
3082.87	35.5618	3082.87	9.35836	3082.87	67.3802	3082.87	35.5618
3081.55	24.3267	3081.55	13.099	3081.55	58.0099	3081.55	43.0396
3080.24	35.5471	3080.24	13.0963	3080.24	57.9979	3080.24	37.418
3078.92	20.5757	3078.92	9.35258	3078.92	67.3386	3078.92	29.9283
3077.61	37.4026	3077.61	22.4416	3077.61	59.8442	3077.61	44.8832
3076.29	26.1764	3076.29	18.6975	3076.29	59.8319	3076.29	43.0042
3074.97	16.8243	3074.97	14.9549	3074.97	67.297	3074.97	35.5179
3073.66	22.4277	3073.66	18.6898	3073.66	50.4624	3073.66	44.8554
3072.34	31.7661	3072.34	13.0801	3072.34	72.8751	3072.34	46.7148
3071.02	33.6277	3071.02	20.5503	3071.02	50.4416	3071.02	56.0462
3069.71	20.546	3069.71	16.8104	3069.71	69.1094	3069.71	31.753
3068.39	24.2767	3068.39	26.1441	3068.39	44.8185	3068.39	48.5534
3067.07	31.7399	3067.07	13.0694	3067.07	87.7515	3067.07	35.474
3065.75	37.3334	3065.75	20.5333	3065.75	61.6	3065.75	33.6
3064.44	26.128	3064.44	11.1977	3064.44	89.5816	3064.44	37.3257
3063.12	22.3908	3063.12	11.1954	3063.12	70.9041	3063.12	35.4521
3061.8	42.9068	3061.8	7.46205	3061.8	78.3516	3061.8	39.1758
3060.48	26.1118	3060.48	24.2467	3060.48	55.9539	3060.48	37.3026
3059.16	20.5122	3059.16	26.1064	3059.16	80.184	3059.16	46.6186
3057.84	24.2367	3057.84	3.72872	3057.84	74.5744	3057.84	29.8298
3056.52	13.0478	3056.52	26.0956	3056.52	72.695	3056.52	42.8714
3055.2	22.3631	3055.2	22.3631	3055.2	78.2708	3055.2	33.5446
3053.88	27.9481	3053.88	14.9056	3053.88	42.8537	3053.88	31.6745
3052.56	27.9423	3052.56	14.9026	3052.56	54.0218	3052.56	35.3936
3051.24	29.799	3051.24	14.8995	3051.24	72.635	3051.24	42.836
3049.92	29.7928	3049.92	20.4826	3049.92	61.4477	3049.92	53.9995
3048.6	14.8933	3048.6	26.0633	3048.6	63.2967	3048.6	44.68
3047.28	18.6128	3047.28	9.30641	3047.28	46.5321	3047.28	48.3933
3045.95	31.6353	3045.95	0	3045.95	66.9923	3045.95	31.6353
3044.63	44.6523	3044.63	16.7446	3044.63	81.8626	3044.63	46.5128
3043.31	22.3215	3043.31	20.4614	3043.31	70.6849	3043.31	29.7621
3041.99	20.4572	3041.99	27.8962	3041.99	48.3533	3041.99	37.1949
3040.66	31.6091	3040.66	16.7342	3040.66	61.3589	3040.66	37.1872
3039.34	20.4487	3039.34	24.1667	3039.34	87.3718	3039.34	52.0513
3038.02	31.596	3038.02	9.29295	3038.02	50.182	3038.02	50.182
3036.69	26.0149	3036.69	13.0074	3036.69	31.5895	3036.69	44.5969
3035.37	24.1517	3035.37	24.1517	3035.37	46.4455	3035.37	33.4408
3034.04	16.7169	3034.04	24.1467	3034.04	52.0082	3034.04	42.7211
3032.72	22.2846	3032.72	20.4276	3032.72	66.8539	3032.72	44.5693
3031.39	27.85	3031.39	12.9967	3031.39	61.2701	3031.39	35.2767
3030.07	25.988	3030.07	14.8503	3030.07	70.5388	3030.07	27.8443
3028.74	37.118	3028.74	14.8472	3028.74	61.2447	3028.74	29.6944
3027.42	22.2662	3027.42	16.6996	3027.42	76.0761	3027.42	40.8214
3026.09	22.2616	3026.09	16.6962	3026.09	70.495	3026.09	50.0885
3024.77	31.5307	3024.77	16.6927	3024.77	66.7709	3024.77	38.9497
3023.44	24.1067	3023.44	14.8349	3023.44	77.8833	3023.44	42.6504
3022.11	44.4955	3022.11	14.8318	3022.11	53.7654	3022.11	48.2034
3020.79	42.6327	3020.79	20.3895	3020.79	59.315	3020.79	44.4863
3019.46	12.9725	3019.46	24.0917	3019.46	74.1284	3019.46	42.6238
3018.13	24.0867	3018.13	20.3811	3018.13	50.0263	3018.13	42.615
3016.8	22.2293	3016.8	11.1146	3016.8	53.7208	3016.8	29.6391
3015.47	16.6685	3015.47	18.5206	3015.47	79.6385	3015.47	29.6329
3014.14	16.6651	3014.14	16.6651	3014.14	70.3636	3014.14	40.7368
3012.82	18.5129	3012.82	7.40516	3012.82	62.9438	3012.82	48.1335
3011.49	38.869	3011.49	20.36	3011.49	62.9308	3011.49	66.6326
3010.16	20.3557	3010.16	14.8042	3010.16	64.7682	3010.16	29.6083
3008.83	42.5532	3008.83	12.951	3008.83	68.4551	3008.83	46.2534
3007.5	25.8965	3007.5	12.9483	3007.5	55.4926	3007.5	49.9433
3006.17	16.6443	3006.17	25.8912	3006.17	75.8241	3006.17	33.2886
3004.84	24.0368	3004.84	16.6409	3004.84	68.4125	3004.84	46.2246
3003.51	29.5776	3003.51	16.6374	3003.51	55.458	3003.51	46.215
3002.18	25.875	3002.18	22.1786	3002.18	46.2054	3002.18	53.5983
3000.84	36.9567	3000.84	18.4783	3000.84	64.6742	3000.84	33.261
2999.51	18.4745	2999.51	22.1694	2999.51	51.7286	2999.51	53.576
2998.18	22.1648	2998.18	18.4706	2998.18	53.5649	2998.18	38.7884
2996.85	18.4668	2996.85	22.1602	2996.85	68.3272	2996.85	51.7071
2995.52	16.6167	2995.52	20.3093	2995.52	68.313	2995.52	38.7722
2994.18	18.4591	2994.18	5.53774	2994.18	64.607	2994.18	40.6101
2992.85	36.9106	2992.85	3.69106	2992.85	59.0569	2992.85	40.6016
2991.52	35.0578	2991.52	14.7612	2991.52	62.7349	2991.52	46.1286
2990.18	27.6714	2990.18	25.8267	2990.18	66.4114	2990.18	44.2743
2988.85	12.9107	2988.85	25.8213	2988.85	64.5532	2988.85	40.5763
2987.52	16.5959	2987.52	23.9719	2987.52	60.8518	2987.52	36.8799
2986.18	23.9669	2986.18	16.5925	2986.18	70.0572	2986.18	40.5594
2984.85	31.3348	2984.85	9.21613	2984.85	62.6697	2984.85	47.9239
2983.51	16.5856	2983.51	23.9569	2983.51	49.7567	2983.51	46.0711
2982.18	11.0548	2982.18	23.952	2982.18	66.3285	2982.18	42.3766
2980.84	29.4732	2980.84	16.5787	2980.84	62.6305	2980.84	34.9994
2979.51	31.3087	2979.51	20.2586	2979.51	68.1426	2979.51	38.6755
2978.17	29.4609	2978.17	18.4131	2978.17	69.9697	2978.17	33.1435
2976.83	23.932	2976.83	16.5683	2976.83	62.5914	2976.83	33.1366
2975.5	11.0432	2975.5	18.4054	2975.5	53.3757	2975.5	44.173
2974.16	14.7212	2974.16	14.7212	2974.16	49.6842	2974.16	44.1638
2972.82	12.8784	2972.82	14.7182	2972.82	62.5523	2972.82	33.1159
2971.49	23.9121	2971.49	16.5545	2971.49	49.6635	2971.49	25.7514
2970.15	20.2291	2970.15	9.19503	2970.15	55.1702	2970.15	44.1361
2968.81	23.9021	2968.81	11.0317	2968.81	53.32	2968.81	51.4814
2967.47	27.5736	2967.47	16.5441	2967.47	42.2795	2967.47	36.7648
2966.13	22.0542	2966.13	11.0271	2966.13	51.4599	2966.13	56.9735
2964.79	27.5621	2964.79	16.5372	2964.79	77.1738	2964.79	55.1241
2963.46	18.3709	2963.46	23.8821	2963.46	44.0901	2963.46	44.0901
2962.12	20.2037	2962.12	9.18352	2962.12	58.7745	2962.12	34.8974
2960.78	25.7085	2960.78	9.1816	2960.78	82.6344	2960.78	36.7264
2959.44	18.3594	2959.44	36.7187	2959.44	55.0781	2959.44	36.7187
2958.1	25.6977	2958.1	14.6844	2958.1	67.9155	2958.1	56.9021
2956.76	27.5275	2956.76	23.8572	2956.76	42.2089	2956.76	36.7034
2955.42	16.5131	2955.42	16.5131	2955.42	64.2175	2955.42	42.2001
2954.07	25.6816	2954.07	18.344	2954.07	56.8665	2954.07	44.0257
2952.73	33.0123	2952.73	5.50206	2952.73	60.5226	2952.73	25.6763
2951.39	33.0054	2951.39	22.0036	2951.39	53.1754	2951.39	34.8391
2950.05	38.4983	2950.05	20.1658	2950.05	71.4968	2950.05	47.6646
2948.71	23.8273	2948.71	20.1615	2948.71	71.4819	2948.71	47.6546
2947.37	31.1522	2947.37	12.8274	2947.37	67.802	2947.37	42.1472
2946.02	20.1531	2946.02	12.8247	2946.02	67.7878	2946.02	47.6347
2944.68	25.6441	2944.68	20.1489	2944.68	49.4564	2944.68	54.9515
2943.34	23.8074	2943.34	12.8194	2943.34	49.446	2943.34	21.976
2941.99	36.619	2941.99	20.1405	2941.99	65.9143	2941.99	56.7595
2940.65	32.9502	2940.65	10.9834	2940.65	58.5782	2940.65	45.7642
2939.3	29.283	2939.3	18.3019	2939.3	80.5281	2939.3	38.4339
2937.96	29.2768	2937.96	18.298	2937.96	80.5113	2937.96	21.9576
2936.62	31.1001	2936.62	16.4648	2936.62	73.1767	2936.62	45.7355
2935.27	29.2646	2935.27	10.9742	2935.27	60.3582	2935.27	42.0678
2933.92	20.1152	2933.92	23.7725	2933.92	69.4888	2933.92	34.7444
2932.58	29.2523	2932.58	10.9696	2932.58	63.9894	2932.58	49.3633
2931.23	23.7625	2931.23	12.7952	2931.23	71.2875	2931.23	27.4183
2929.89	31.0675	2929.89	18.275	2929.89	67.6176	2929.89	31.0675
2928.54	34.7153	2928.54	23.7525	2928.54	51.1593	2928.54	51.1593
2927.19	12.7872	2927.19	23.7476	2927.19	76.7229	2927.19	42.0149
2925.85	25.5689	2925.85	18.2635	2925.85	63.9223	2925.85	45.6588
2924.5	29.2155	2924.5	16.4337	2924.5	54.7791	2924.5	51.1271
2923.15	25.5582	2923.15	16.4303	2923.15	73.0234	2923.15	41.9885
2921.8	20.0772	2921.8	18.252	2921.8	67.5325	2921.8	51.1057
2920.46	52.9198	2920.46	23.7227	2920.46	60.2191	2920.46	63.8687
2919.11	31.0154	2919.11	23.7177	2919.11	78.4508	2919.11	49.2598
2917.76	27.3608	2917.76	16.4165	2917.76	60.1938	2917.76	34.657
2916.41	31.0024	2916.41	21.884	2916.41	72.9468	2916.41	41.9444
2915.06	29.1726	2915.06	32.8192	2915.06	83.8712	2915.06	49.2287
2913.71	20.052	2913.71	20.052	2913.71	72.9162	2913.71	63.8016
2912.36	32.8054	2912.36	25.5153	2912.36	80.1909	2912.36	58.3207
2911.01	29.1542	2911.01	29.1542	2911.01	83.8183	2911.01	40.087
2909.66	18.2175	2909.66	18.2175	2909.66	60.1179	2909.66	36.4351
2908.31	30.9633	2908.31	25.4992	2908.31	69.2121	2908.31	45.5343
2906.96	21.8519	2906.96	21.8519	2906.96	72.8396	2906.96	47.3457
2905.61	21.8473	2905.61	14.5648	2905.61	56.4388	2905.61	38.2327
2904.26	20.0224	2904.26	29.1236	2904.26	89.1909	2904.26	36.4044
2902.91	30.9373	2902.91	21.8381	2902.91	63.6944	2902.91	60.0547
2901.55	38.2086	2901.55	18.1946	2901.55	69.1394	2901.55	52.7642
2900.2	21.8289	2900.2	18.1907	2900.2	80.0392	2900.2	34.5624
2898.85	23.643	2898.85	21.8243	2898.85	70.9289	2898.85	40.0112
2897.5	29.0929	2897.5	21.8197	2897.5	63.6408	2897.5	52.7309
2896.14	16.3613	2896.14	32.7227	2896.14	69.0811	2896.14	61.8094
2894.79	36.3508	2894.79	21.8105	2894.79	65.4315	2894.79	49.0736
2893.44	10.903	2893.44	16.3544	2893.44	92.6751	2893.44	47.2461
2892.08	36.3355	2892.08	21.8013	2892.08	70.8543	2892.08	45.4194
2890.73	27.2459	2890.73	29.0623	2890.73	59.941	2890.73	39.9607
2889.37	41.7682	2889.37	27.2402	2889.37	85.3525	2889.37	52.6643
2888.02	41.7594	2888.02	19.9719	2888.02	78.072	2888.02	52.6532
2886.66	30.8592	2886.66	34.4896	2886.66	85.3165	2886.66	58.0878
2885.31	27.2229	2885.31	16.3338	2885.31	96.1877	2885.31	29.0378
2883.95	21.7737	2883.95	5.44344	2883.95	78.0226	2883.95	41.733
2882.6	29.0255	2882.6	16.3269	2882.6	90.7048	2882.6	39.9101
2881.24	29.0194	2881.24	16.3234	2881.24	72.5486	2881.24	30.8331
2879.88	29.0133	2879.88	14.5067	2879.88	70.7199	2879.88	54.3999
2878.53	32.6331	2878.53	21.7554	2878.53	79.7697	2878.53	41.6978
2877.17	25.3759	2877.17	25.3759	2877.17	76.1277	2877.17	47.1267
2875.81	32.6193	2875.81	19.934	2875.81	94.2335	2875.81	47.1168
2874.45	34.4242	2874.45	9.059	2874.45	70.6602	2874.45	67.0366
2873.09	28.9827	2873.09	21.737	2873.09	92.3823	2873.09	54.3425
2871.74	28.9765	2871.74	28.9765	2871.74	79.6855	2871.74	52.52
2870.38	38.0237	2870.38	19.9172	2870.38	77.858	2870.38	54.3195
2869.02	19.913	2869.02	14.4822	2869.02	79.6518	2869.02	50.6875
2867.66	38.0076	2867.66	34.3878	2867.66	65.1559	2867.66	39.8175
2866.3	37.9996	2866.3	18.095	2866.3	79.6182	2866.3	39.8091
2864.94	19.9003	2864.94	16.2821	2864.94	79.6013	2864.94	39.8007
2863.58	45.2185	2863.58	16.2786	2863.58	68.7321	2863.58	39.7922
2862.22	41.5922	2862.22	25.317	2862.22	90.4178	2862.22	75.9509
2860.86	19.8877	2860.86	16.2718	2860.86	88.5907	2860.86	43.3914
2859.5	34.3442	2859.5	18.0759	2859.5	79.534	2859.5	45.1898
2858.14	23.4937	2858.14	18.0721	2858.14	86.746	2858.14	48.7946
2856.78	37.9433	2856.78	27.1024	2856.78	63.2389	2856.78	50.5911
2855.41	19.8709	2855.41	19.8709	2855.41	66.8384	2855.41	48.774
2854.05	41.5394	2854.05	25.2848	2854.05	81.2727	2854.05	50.5697
2852.69	34.3079	2852.69	16.2511	2852.69	75.8385	2852.69	46.9476
2851.33	21.6635	2851.33	19.8583	2851.33	79.433	2851.33	54.1589
2849.96	41.513	2849.96	23.4639	2849.96	54.1474	2849.96	36.0983
2848.6	34.2861	2848.6	30.677	2848.6	92.031	2848.6	55.9404
2847.24	30.6705	2847.24	19.8456	2847.24	90.2074	2847.24	57.7327
2845.87	39.6828	2845.87	25.2527	2845.87	75.7581	2845.87	54.1129
2844.51	23.444	2844.51	34.2643	2844.51	68.5285	2844.51	27.0507
2843.15	36.06	2843.15	23.439	2843.15	93.756	2843.15	37.863
2841.78	41.4602	2841.78	12.6183	2841.78	75.71	2841.78	36.0523
2840.42	27.0335	2840.42	21.6268	2840.42	84.7051	2840.42	50.4626
2839.05	28.8296	2839.05	30.6315	2839.05	86.4889	2839.05	50.4519
2837.68	34.2279	2837.68	3.60294	2837.68	79.2647	2837.68	28.8235
2836.32	36.0218	2836.32	3.60218	2836.32	81.049	2836.32	45.0272
2834.95	19.8078	2834.95	19.8078	2834.95	81.0318	2834.95	41.4162
2833.59	34.2061	2833.59	21.6039	2833.59	86.4155	2833.59	52.2094
2832.22	23.3992	2832.22	14.3995	2832.22	70.1977	2832.22	39.5987
2830.85	37.7907	2830.85	26.9934	2830.85	86.3788	2830.85	57.5859
2829.49	46.7786	2829.49	21.5901	2829.49	104.352	2829.49	37.7827
2828.12	19.7867	2828.12	19.7867	2828.12	88.1409	2828.12	66.5554
2826.75	30.573	2826.75	28.7746	2826.75	84.5253	2826.75	46.7587
2825.38	34.1626	2825.38	16.1823	2825.38	84.5074	2825.38	48.5468
2824.01	25.1671	2824.01	23.3694	2824.01	68.3106	2824.01	41.3459
2822.64	32.3508	2822.64	26.959	2822.64	62.9043	2822.64	53.9179
2821.28	39.5314	2821.28	23.3595	2821.28	77.2659	2821.28	48.5158
2819.91	35.93	2819.91	14.372	2819.91	80.8425	2819.91	35.93
2818.54	37.7185	2818.54	19.7573	2818.54	70.0486	2818.54	55.6797
2817.17	44.8934	2817.17	16.1616	2817.17	77.2166	2817.17	53.8721
2815.8	34.1117	2815.8	23.3396	2815.8	68.2234	2815.8	53.8606
2814.43	12.5648	2814.43	17.9497	2814.43	89.7485	2814.43	43.0793
2813.05	30.508	2813.05	26.9188	2813.05	84.3457	2813.05	46.6593
2811.68	41.2668	2811.68	23.3247	2811.68	68.1799	2811.68	57.4146
2810.31	41.258	2810.31	16.1444	2810.31	78.9283	2810.31	53.8147
2808.94	32.282	2808.94	28.6951	2808.94	77.118	2808.94	57.3901
2807.57	30.482	2807.57	30.482	2807.57	84.2738	2807.57	55.5849
2806.2	25.0975	2806.2	30.4755	2806.2	93.2193	2806.2	48.4023
2804.82	32.2613	2804.82	21.5075	2804.82	86.0302	2804.82	55.5612
2803.45	43.0059	2803.45	25.0868	2803.45	57.3412	2803.45	35.8383
2802.08	26.873	2802.08	12.5407	2802.08	89.5766	2802.08	46.5798
2800.71	34.0318	2800.71	17.9115	2800.71	87.7663	2800.71	44.7787
2799.33	35.8154	2799.33	17.9077	2799.33	94.9107	2799.33	64.4676
2797.96	32.2269	2797.96	32.2269	2797.96	80.5673	2797.96	55.5019
2796.58	25.06	2796.58	30.4301	2796.58	98.4502	2796.58	35.8001
2795.21	41.1613	2795.21	17.8962	2795.21	84.1122	2795.21	44.7405
2793.83	53.6772	2793.83	16.1031	2793.83	84.0942	2793.83	48.3095
2792.46	39.3549	2792.46	14.3109	2792.46	73.3431	2792.46	53.6657
2791.08	33.981	2791.08	19.6732	2791.08	67.9621	2791.08	67.9621
2789.71	37.55	2789.71	17.8809	2789.71	71.5237	2789.71	41.1261
2788.33	37.5419	2788.33	23.2402	2788.33	87.5978	2788.33	58.9945
2786.95	46.4706	2786.95	19.6606	2786.95	91.1538	2786.95	50.0452
2785.58	26.8042	2785.58	26.8042	2785.58	78.6257	2785.58	48.2476
2784.2	44.6641	2784.2	7.14626	2784.2	103.621	2784.2	46.4507
2782.82	35.7237	2782.82	19.648	2782.82	116.102	2782.82	46.4408
2781.45	35.716	2781.45	28.5728	2781.45	71.4321	2781.45	53.574
2780.07	42.8501	2780.07	33.923	2780.07	91.0564	2780.07	53.5626
2778.69	51.7661	2778.69	16.0653	2778.69	98.177	2778.69	58.9062
2777.31	44.6164	2777.31	19.6312	2777.31	103.51	2777.31	37.4778
2775.93	42.8226	2775.93	23.1956	2775.93	99.9193	2775.93	58.881
2774.55	35.6778	2774.55	26.7584	2774.55	101.682	2774.55	37.4617
2773.17	48.1548	2773.17	23.1856	2773.17	105.227	2773.17	35.6702
2771.79	51.7107	2771.79	35.6626	2771.79	112.337	2771.79	53.4938
2770.42	48.1341	2770.42	46.3514	2770.42	89.1373	2770.42	58.8306
2769.04	42.7767	2769.04	26.7355	2769.04	81.9887	2769.04	62.3827
2767.65	40.9856	2767.65	30.2937	2767.65	99.791	2767.65	58.8054
2766.27	30.2872	2766.27	24.9424	2766.27	62.356	2766.27	69.4824
2764.89	44.5305	2764.89	32.0619	2764.89	90.8421	2764.89	74.8112
2763.51	44.5209	2763.51	28.4934	2763.51	99.7268	2763.51	60.5484
2762.13	40.9505	2762.13	32.0482	2762.13	110.388	2762.13	55.1941
2760.75	42.7218	2760.75	42.7218	2760.75	101.464	2760.75	48.062
2759.37	51.611	2759.37	39.1532	2759.37	115.68	2759.37	65.8486
2757.98	48.0414	2757.98	32.0276	2757.98	112.097	2757.98	76.5103
2756.6	55.1468	2756.6	26.6839	2756.6	117.409	2756.6	56.9257
2755.22	65.8062	2755.22	30.2353	2755.22	113.827	2755.22	71.1418
2753.83	55.1231	2753.83	35.5633	2753.83	112.024	2753.83	67.5702
2752.45	40.889	2752.45	35.5556	2752.45	126.223	2752.45	92.4447
2751.07	42.6576	2751.07	42.6576	2751.07	90.6474	2751.07	78.2056
2749.68	67.5267	2749.68	33.7634	2749.68	138.607	2749.68	60.4186
2748.3	46.1926	2748.3	26.6496	2748.3	136.801	2748.3	65.7356
2746.91	55.0639	2746.91	26.6438	2746.91	143.877	2746.91	53.2877
2745.53	60.3797	2745.53	35.5175	2745.53	124.311	2745.53	99.4489
2744.14	69.2442	2744.14	24.8569	2744.14	127.835	2744.14	79.8972
2742.75	56.8035	2742.75	31.952	2742.75	126.033	2742.75	69.2293
2741.37	55.0166	2741.37	49.6924	2741.37	161.5	2741.37	94.0606
2739.98	55.0048	2739.98	39.0356	2739.98	159.691	2739.98	63.8765
2738.6	67.4107	2738.6	33.7054	2738.6	152.561	2738.6	72.7326
2737.21	65.6226	2737.21	53.2075	2737.21	156.075	2737.21	69.1698
2735.82	79.7941	2735.82	35.4641	2735.82	172.001	2735.82	78.0209
2734.43	76.2313	2734.43	40.7749	2734.43	164.872	2734.43	90.4139
2733.05	85.0771	2733.05	49.6283	2733.05	177.244	2733.05	85.0771
2731.66	79.7426	2731.66	30.125	2731.66	194.926	2731.66	102.779
2730.27	67.3237	2730.27	30.1185	2730.27	196.656	2730.27	92.1272
2728.88	72.6231	2728.88	44.2824	2728.88	194.842	2728.88	93.8786
2727.49	106.255	2727.49	28.3346	2727.49	214.28	2727.49	90.3166
2726.1	88.5266	2726.1	37.1812	2726.1	242.563	2726.1	102.691
2724.71	90.2777	2724.71	53.1045	2724.71	233.66	2724.71	100.899
2723.32	88.4884	2723.32	54.8628	2723.32	199.984	2723.32	123.884
2721.93	92.0081	2721.93	67.2367	2721.93	214.096	2721.93	104.394
2720.54	90.2193	2720.54	53.0702	2720.54	251.199	2720.54	104.371
2719.15	84.894	2719.15	54.8274	2719.15	286.517	2719.15	120.266
2717.76	114.936	2717.76	56.5838	2717.76	261.7	2717.76	122.009
2716.37	100.768	2716.37	61.8751	2716.37	268.715	2716.37	107.84
2714.98	127.259	2714.98	51.2569	2714.98	298.704	2714.98	106.049
2713.58	100.725	2713.58	77.7523	2713.58	280.969	2713.58	143.135
2712.19	130.737	2712.19	79.5023	2712.19	296.808	2712.19	148.404
2710.8	136.008	2710.8	68.8871	2710.8	335.604	2710.8	151.905
2709.41	148.34	2709.41	68.8722	2709.41	379.68	2709.41	148.34
2708.01	146.543	2708.01	70.6229	2708.01	399.019	2708.01	171.261
2706.62	135.92	2706.62	86.4944	2706.62	418.35	2706.62	178.284
2705.22	164.127	2705.22	70.5924	2705.22	409.436	2705.22	211.777
2703.83	164.092	2703.83	95.2792	2703.83	481.689	2703.83	188.794
2702.44	192.281	2702.44	97.0226	2702.44	497.461	2702.44	181.697
2701.04	223.986	2701.04	109.347	2701.04	516.754	2701.04	201.058
2699.65	202.778	2699.65	107.56	2699.65	490.193	2699.65	201.014
2698.25	193.919	2698.25	98.7226	2698.25	535.923	2698.25	225.652
2696.85	236.178	2696.85	119.852	2696.85	542.857	2696.85	227.365
2695.46	220.268	2695.46	123.35	2695.46	570.934	2695.46	253.748
2694.06	250.17	2694.06	114.514	2694.06	602.522	2694.06	237.838
2692.67	250.116	2692.67	133.865	2692.67	653.471	2692.67	253.639
2691.27	281.76	2691.27	130.314	2691.27	690.311	2691.27	257.106
2689.87	279.938	2689.87	132.046	2689.87	661.992	2689.87	258.811
2688.47	297.48	2688.47	123.216	2688.47	675.93	2688.47	234.111
2687.08	311.494	2687.08	153.107	2687.08	721.54	2687.08	271.017
2685.68	313.186	2685.68	146.036	2685.68	768.89	2685.68	295.591
2684.28	321.914	2684.28	146.005	2684.28	772.241	2684.28	302.564
2682.88	313.05	2682.88	161.801	2682.88	810.765	2682.88	298.981
2681.48	318.258	2681.48	158.25	2681.48	849.273	2681.48	335.841
2680.08	358.621	2680.08	163.489	2680.08	870.184	2680.08	334.01
2678.68	339.21	2678.68	205.635	2678.68	866.48	2678.68	353.271
2677.28	388.338	2677.28	191.533	2677.28	899.679	2677.28	356.709
2675.88	370.686	2675.88	189.735	2675.88	883.673	2675.88	372.443
2674.48	388.17	2674.48	203.745	2674.48	886.994	2674.48	377.631
2673.08	435.499	2673.08	221.261	2673.08	921.922	2673.08	386.329
2671.68	403.802	2671.68	207.168	2671.68	937.523	2671.68	400.291
2670.28	445.841	2670.28	186.06	2670.28	942.585	2670.28	338.769
2668.88	435.215	2668.88	212.343	2668.88	977.479	2668.88	345.715
2667.47	459.684	2667.47	229.842	2667.47	977.267	2667.47	361.431
2666.07	442.043	2666.07	231.546	2666.07	1001.61	2666.07	413.976
2664.67	443.7	2664.67	236.757	2664.67	1013.67	2664.67	408.625
2663.27	455.877	2663.27	238.459	2663.27	1073.07	2663.27	434.837
2661.86	490.838	2661.86	238.407	2661.86	1057.06	2661.86	422.472
2660.46	478.463	2660.46	210.314	2660.46	1062.08	2660.46	361.038
2659.06	445.067	2659.06	224.286	2659.06	1114.42	2659.06	427.545
2657.65	490.518	2657.65	232.996	2657.65	1033.59	2657.65	404.678
2656.25	455.382	2656.25	232.946	2656.25	1042.12	2656.25	437.868
2654.84	444.777	2654.84	248.655	2654.84	1015.63	2654.84	378.235
2653.44	467.439	2653.44	255.603	2653.44	1006.66	2653.44	437.677
2652.03	435.832	2652.03	234.544	2652.03	1053.7	2652.03	413.077
2650.63	446.236	2650.63	237.993	2650.63	1020.22	2650.63	397.238
2649.22	453.137	2649.22	225.694	2649.22	944.765	2649.22	402.4
2647.81	439.045	2647.81	230.892	2647.81	984.791	2647.81	400.563
2646.41	414.466	2646.41	220.349	2646.41	923.368	2646.41	391.732
2645	416.125	2645	199.32	2645	977.368	2645	356.678
2643.59	416.034	2643.59	209.765	2643.59	919.47	2643.59	361.845
2642.18	387.981	2642.18	192.243	2642.18	931.503	2642.18	384.485
2640.78	426.336	2640.78	214.915	2640.78	880.629	2640.78	338.972
2639.37	410.521	2639.37	164.209	2639.37	855.981	2639.37	338.899
2637.96	373.755	2637.96	179.891	2637.96	826.103	2637.96	342.318
2636.55	342.243	2636.55	174.614	2636.55	761.316	2636.55	300.336
2635.14	328.202	2635.14	178.067	2635.14	761.15	2635.14	286.304
2633.73	335.112	2633.73	155.339	2633.73	743.53	2633.73	293.223
2632.32	310.609	2632.32	167.52	2632.32	711.958	2632.32	284.434
2630.91	293.095	2630.91	148.292	2630.91	669.932	2630.91	284.372
2629.5	282.566	2629.5	132.562	2629.5	661.065	2629.5	249.425
2628.09	258.09	2628.09	139.508	2628.09	639.994	2628.09	207.519
2626.68	261.521	2626.68	129.017	2626.68	601.498	2626.68	245.83
2625.27	245.776	2625.27	115.044	2625.27	543.845	2625.27	230.088
2623.86	228.295	2623.86	134.189	2623.86	505.386	2623.86	216.096
2622.45	223.018	2622.45	99.3128	2622.45	533.153	2622.45	186.429
2621.03	214.26	2621.03	116.711	2621.03	459.875	2621.03	167.227
2619.62	179.382	2619.62	102.753	2619.62	435.392	2619.62	175.899
2618.21	189.79	2618.21	99.2478	2618.21	424.85	2618.21	165.413
2616.8	196.711	2616.8	88.7812	2616.8	369.051	2616.8	188.007
2615.38	165.341	2615.38	104.426	2615.38	381.154	2615.38	121.83
2613.97	168.785	2613.97	106.143	2613.97	368.89	2613.97	154.864
2612.55	133.954	2612.55	88.723	2612.55	334.016	2612.55	107.859
2611.14	140.882	2611.14	71.3107	2611.14	339.161	2611.14	125.229
2609.73	147.807	2609.73	66.0784	2609.73	323.436	2609.73	146.068
2608.31	139.082	2608.31	67.8025	2608.31	292.072	2608.31	121.697
2606.89	146.004	2606.89	60.835	2606.89	293.746	2606.89	144.266
2605.48	123.381	2605.48	67.7728	2605.48	257.189	2605.48	130.332
2604.06	118.142	2604.06	64.2832	2604.06	264.082	2604.06	105.98
2602.65	118.116	2602.65	57.3211	2602.65	260.55	2602.65	126.801
2601.23	105.934	2601.23	57.3085	2601.23	213.605	2601.23	109.407
2599.81	102.438	2599.81	55.5597	2599.81	194.459	2599.81	123.273
2598.4	119.774	2598.4	62.491	2598.4	211.775	2598.4	93.7365
2596.98	111.071	2596.98	65.9483	2596.98	204.787	2596.98	102.393
2595.56	86.755	2595.56	62.4636	2595.56	192.596	2595.56	102.371
2594.14	93.6749	2594.14	53.7763	2594.14	189.084	2594.14	83.2665
2592.72	97.123	2592.72	48.5615	2592.72	169.965	2592.72	71.1079
2591.31	100.57	2591.31	57.2206	2591.31	187.268	2591.31	95.3677
2589.89	88.4125	2589.89	45.073	2589.89	192.427	2589.89	88.4125
2588.47	57.1955	2588.47	36.3972	2588.47	180.253	2588.47	93.5927
2587.05	86.6409	2587.05	39.8548	2587.05	188.877	2587.05	76.244
2585.63	79.6921	2585.63	38.1136	2585.63	159.384	2585.63	91.8192
2584.21	62.3541	2584.21	36.3732	2584.21	164.545	2584.21	72.7464
2582.79	81.3888	2582.79	36.3652	2582.79	167.973	2582.79	105.632
2581.37	74.4458	2581.37	57.1328	2581.37	157.548	2581.37	74.4458
2579.95	58.8511	2579.95	48.4656	2579.95	167.899	2579.95	76.1603
2578.52	74.413	2578.52	44.9939	2578.52	150.557	2578.52	79.6047
2577.1	58.8253	2577.1	34.6031	2577.1	157.444	2577.1	83.0475
2575.68	72.6506	2575.68	41.5146	2575.68	147.031	2575.68	72.6506
2574.26	53.6112	2574.26	51.8819	2574.26	140.081	2574.26	96.8461
2572.83	48.4124	2572.83	31.1223	2572.83	145.237	2572.83	88.1798
2571.41	62.2308	2571.41	36.3013	2571.41	143.477	2571.41	60.5022
2569.99	48.3911	2569.99	36.2933	2569.99	153.815	2569.99	67.4019
2568.56	53.5641	2568.56	48.3805	2568.56	141.686	2568.56	43.1968
2567.14	55.2798	2567.14	50.0973	2567.14	145.109	2567.14	88.1022
2565.72	58.7219	2565.72	41.4507	2565.72	129.534	2565.72	77.7201
2564.29	60.4357	2564.29	29.3545	2564.29	129.505	2564.29	70.7961
2562.87	44.8852	2562.87	32.8007	2562.87	127.75	2562.87	48.3379
2561.44	55.2311	2561.44	31.0675	2561.44	122.544	2561.44	69.0389
2560.02	53.4934	2560.02	32.7863	2560.02	112.164	2560.02	79.3773
2558.59	56.932	2558.59	27.6034	2558.59	141.467	2558.59	82.8102
2557.16	55.1947	2557.16	36.2215	2557.16	120.738	2557.16	60.3692
2555.74	50.0091	2555.74	36.2135	2555.74	129.334	2555.74	67.2537
2554.31	32.7574	2554.31	39.6537	2554.31	112.065	2554.31	56.8944
2552.88	44.816	2552.88	29.3028	2552.88	87.9083	2552.88	65.5003
2551.46	46.5294	2551.46	27.573	2551.46	106.845	2551.46	63.7626
2550.03	53.4109	2550.03	31.0128	2550.03	91.3154	2550.03	72.3632
2548.6	39.6187	2548.6	36.1736	2548.6	115.411	2548.6	48.2315
2547.17	44.7765	2547.17	37.8878	2547.17	110.219	2547.17	36.1656
2545.74	48.2102	2545.74	34.4359	2545.74	111.917	2545.74	61.9845
2544.31	48.1996	2544.31	24.0998	2544.31	96.3991	2544.31	46.4781
2542.88	48.1889	2542.88	13.7683	2542.88	91.2147	2542.88	55.0731
2541.45	37.8544	2541.45	30.9718	2541.45	110.122	2541.45	49.8989
2540.02	55.0487	2540.02	30.9649	2540.02	92.8947	2540.02	67.0906
2538.59	48.157	2538.59	24.0785	2538.59	101.474	2538.59	80.835
2537.16	32.6707	2537.16	18.9146	2537.16	101.451	2537.16	58.4634
2535.73	56.7314	2535.73	32.6635	2535.73	91.1141	2535.73	73.9227
2534.3	42.9688	2534.3	37.8126	2534.3	91.0939	2534.3	67.0314
2532.87	46.3961	2532.87	24.0572	2532.87	89.3554	2532.87	67.0166
2531.44	42.9498	2531.44	22.3339	2531.44	101.362	2531.44	53.2578
2530	41.2227	2530	24.0466	2530	118.515	2530	49.8108
2528.57	41.2136	2528.57	37.7791	2528.57	82.4272	2528.57	60.1032
2527.14	46.3551	2527.14	25.7528	2527.14	87.5596	2527.14	58.373
2525.71	44.6283	2525.71	15.4483	2525.71	97.839	2525.71	48.0613
2524.27	49.7667	2524.27	29.1736	2524.27	90.953	2524.27	58.3472
2522.84	41.1771	2522.84	22.3043	2522.84	82.3543	2522.84	41.1771
2521.41	29.1607	2521.41	27.4454	2521.41	90.9128	2521.41	46.314
2519.97	39.444	2519.97	30.8692	2519.97	90.8926	2519.97	54.8786
2518.54	34.2915	2518.54	24.0041	2518.54	97.7308	2518.54	66.8684
2517.1	37.7123	2517.1	25.7129	2517.1	107.994	2517.1	56.5685
2515.67	42.8454	2515.67	27.4211	2515.67	102.829	2515.67	56.5559
2514.23	30.8419	2514.23	32.5553	2514.23	125.081	2514.23	47.9762
2512.79	35.9742	2512.79	15.4175	2512.79	109.636	2512.79	58.2439
2511.36	44.5296	2511.36	18.8394	2511.36	99.3353	2511.36	58.231
2509.92	25.6845	2509.92	27.3968	2509.92	106.162	2509.92	70.2042
2508.48	34.2383	2508.48	13.6953	2508.48	97.5793	2508.48	77.0363
2507.05	56.4808	2507.05	20.5385	2507.05	100.981	2507.05	77.0192
2505.61	42.779	2505.61	8.55579	2505.61	116.359	2505.61	65.024
2504.17	35.9264	2504.17	15.397	2504.17	109.49	2504.17	63.2988
2502.73	42.76	2502.73	29.0768	2502.73	118.018	2502.73	51.312
2501.29	41.0405	2501.29	37.6204	2501.29	80.3709	2501.29	58.1407
2499.85	30.7735	2499.85	29.0639	2499.85	92.3206	2499.85	51.2892
2498.42	39.313	2498.42	11.9648	2498.42	95.7186	2498.42	52.9871
2496.98	34.1776	2496.98	27.3421	2496.98	92.2796	2496.98	58.102
2495.54	37.587	2495.54	20.502	2495.54	102.51	2495.54	75.1741
2494.1	34.1624	2494.1	30.7462	2494.1	81.9899	2494.1	54.6599
2492.66	35.8626	2492.66	13.6619	2492.66	92.2181	2492.66	46.1091
2491.21	44.3914	2491.21	29.0252	2491.21	88.7829	2491.21	68.2945
2489.77	44.3816	2489.77	37.5536	2489.77	92.1771	2489.77	56.3305
2488.33	46.0783	2488.33	18.7726	2488.33	112.636	2488.33	66.5576
2486.89	44.3618	2486.89	27.2996	2486.89	105.786	2486.89	83.605
2485.45	42.6461	2485.45	15.3526	2485.45	100.645	2485.45	51.1754
2484.01	47.7531	2484.01	35.8148	2484.01	104.033	2484.01	49.4585
2482.56	49.4475	2482.56	32.3967	2482.56	110.831	2482.56	34.1017
2481.12	28.98	2481.12	30.6847	2481.12	86.9401	2481.12	59.6648
2479.68	39.1995	2479.68	27.2692	2479.68	105.668	2479.68	64.7645
2478.23	47.7106	2478.23	25.5592	2478.23	92.0132	2478.23	57.9343
2476.79	39.1821	2476.79	27.2571	2476.79	112.436	2476.79	59.6249
2475.34	42.5797	2475.34	23.8447	2475.34	102.191	2475.34	49.3925
2473.9	51.0843	2473.9	8.51405	2473.9	102.169	2473.9	47.6787
2472.46	35.7511	2472.46	18.7267	2472.46	117.468	2472.46	45.9656
2471.01	39.1472	2471.01	27.2328	2471.01	112.335	2471.01	59.5718
2469.56	42.5418	2469.56	10.21	2469.56	108.907	2469.56	76.5753
2468.12	57.844	2468.12	23.8181	2468.12	88.4673	2468.12	68.0518
2466.67	35.7192	2466.67	28.9155	2466.67	96.9521	2466.67	54.4293
2465.23	35.7112	2465.23	30.6096	2465.23	115.636	2465.23	59.5187
2463.78	34.0031	2463.78	27.2025	2463.78	105.41	2463.78	62.9058
2462.33	42.4944	2462.33	25.4967	2462.33	115.585	2462.33	61.192
2460.88	39.0862	2460.88	32.2886	2460.88	135.952	2460.88	40.7856
2459.44	42.4755	2459.44	23.7863	2459.44	122.329	2459.44	64.5627
2457.99	30.5755	2457.99	32.2742	2457.99	120.603	2457.99	57.7537
2456.54	39.06	2456.54	25.4739	2456.54	123.973	2456.54	76.4217
2455.09	44.1449	2455.09	33.9576	2455.09	103.571	2455.09	86.592
2453.64	39.0426	2453.64	23.765	2453.64	98.4552	2453.64	64.5051
2452.19	39.0338	2452.19	25.4568	2452.19	108.616	2452.19	66.1878
2450.74	40.7219	2450.74	33.9349	2450.74	89.9275	2450.74	66.173
2449.29	40.7128	2449.29	28.8382	2449.29	110.264	2449.29	57.6764
2447.84	16.9599	2447.84	25.4398	2447.84	94.9752	2447.84	66.1435
2446.39	32.2165	2446.39	25.4341	2446.39	108.519	2446.39	57.6506
2444.94	44.0759	2444.94	30.5141	2444.94	110.19	2444.94	66.1139
2443.49	38.9815	2443.49	30.5073	2443.49	83.0476	2443.49	49.1506
2442.04	47.4452	2442.04	28.806	2442.04	115.224	2442.04	71.1678
2440.58	33.8818	2440.58	22.0232	2440.58	125.363	2440.58	55.905
2439.13	40.6491	2439.13	23.712	2439.13	120.254	2439.13	57.5862
2437.68	49.1067	2437.68	32.1733	2437.68	103.293	2437.68	50.8
2436.23	44.0168	2436.23	35.5521	2436.23	93.1125	2436.23	45.7098
2434.77	32.1589	2434.77	35.5441	2434.77	96.4768	2434.77	62.6253
2433.32	50.7659	2433.32	27.0752	2433.32	120.146	2433.32	55.8425
2431.86	32.1446	2431.86	27.0691	2431.86	103.201	2431.86	60.9055
2430.41	47.3603	2430.41	16.9144	2430.41	115.018	2430.41	45.6689
2428.96	30.4392	2428.96	16.9106	2428.96	94.6995	2428.96	65.9515
2427.5	47.3379	2427.5	32.1225	2427.5	108.204	2427.5	49.0303
2426.04	40.5686	2426.04	30.4232	2426.04	138.6	2426.04	55.7815
2424.59	43.9398	2424.59	35.4842	2424.59	98.0182	2424.59	67.5956
2423.13	40.5471	2423.13	18.5875	2423.13	99.6907	2423.13	64.1991
2421.68	28.721	2421.68	21.9553	2421.68	97.9814	2421.68	42.2508
2420.22	32.0888	2420.22	45.5832	2420.22	102.99	2420.22	60.7927
2418.76	45.5723	2418.76	25.3165	2418.76	96.255	2418.76	69.2035
2417.31	28.7057	2417.31	20.2533	2417.31	81.0502	2417.31	64.1187
2415.85	32.0691	2415.85	25.3241	2415.85	76.026	2415.85	60.7512
2414.39	33.7411	2414.39	13.5552	2414.39	81.0529	2414.39	69.1367
2412.93	21.9894	2412.93	20.2268	2412.93	81.0739	2412.93	57.3905
2411.47	15.2882	2411.47	25.2833	2411.47	77.6528	2411.47	67.3776
2410.01	21.9743	2410.01	18.5833	2410.01	92.7091	2410.01	43.909
2408.55	25.3643	2408.55	23.5321	2408.55	87.7043	2408.55	62.3374
2407.09	38.789	2407.09	33.5475	2407.09	67.5428	2407.09	65.6872
2405.63	37.0569	2405.63	23.522	2405.63	82.5598	2405.63	55.584
2404.17	42.0605	2404.17	20.1898	2404.17	79.0856	2404.17	35.4771
2402.71	30.3599	2402.71	11.8224	2402.71	72.464	2402.71	63.8854
2401.25	28.7065	2401.25	20.2359	2401.25	74.1039	2401.25	52.2036
2399.79	31.9706	2399.79	16.8708	2399.79	70.8467	2399.79	56.9974
2398.33	30.224	2398.33	13.5652	2398.33	69.1255	2398.33	40.7159
2396.87	23.6743	2396.87	18.573	2396.87	72.3991	2396.87	58.8092
2395.41	31.7611	2395.41	15.0763	2395.41	54.3218	2395.41	60.4447
2393.94	30.1551	2393.94	18.6027	2393.94	77.1586	2393.94	42.4481
2392.48	28.4312	2392.48	30.1963	2392.48	62.3418	2392.48	35.593
2391.02	16.9899	2391.02	25.0877	2391.02	64.2618	2391.02	55.3022
2389.55	21.9696	2389.55	20.1998	2389.55	65.4944	2389.55	44.2778
2388.09	21.9745	2388.09	26.942	2388.09	88.5358	2388.09	49.0654
2386.63	17.1391	2386.63	12.0024	2386.63	65.6098	2386.63	42.222
2385.16	27.0125	2385.16	18.5178	2385.16	66.0185	2385.16	48.9747
2383.7	27.0167	2383.7	10.4479	2383.7	65.6836	2383.7	35.6242
2382.23	23.4393	2382.23	8.79804	2382.23	37.6309	2382.23	43.7326
2380.77	23.4293	2380.77	21.5094	2380.77	60.5547	2380.77	37.184
2379.3	20.1805	2379.3	10.3099	2379.3	69.0863	2379.3	34.0087
2377.83	28.3679	2377.83	24.6857	2377.83	55.583	2377.83	43.6055
2376.37	28.7162	2376.37	11.8874	2376.37	64.1373	2376.37	45.2665
2374.9	10.476	2374.9	14.9098	2374.9	48.7644	2374.9	33.7522
2373.43	15.0965	2373.43	23.5939	2373.43	61.6405	2373.43	40.2315
2371.96	23.2925	2371.96	24.5297	2371.96	57.8635	2371.96	51.6154
2370.5	25.0221	2370.5	11.6822	2370.5	63.869	2370.5	37.8113
2369.03	18.3405	2369.03	15.0954	2369.03	67.3726	2369.03	49.8815
2367.56	20.3431	2367.56	15.18	2367.56	60.276	2367.56	41.4239
2366.09	18.6864	2366.09	10.183	2366.09	59.5857	2366.09	45.2755
2364.62	17.5121	2364.62	15.1848	2364.62	66.6967	2364.62	34.3847
2363.15	24.9573	2363.15	6.76137	2363.15	66.3545	2363.15	49.3342
2361.68	22.6415	2361.68	15.1905	2361.68	47.3026	2361.68	43.2665
2360.21	23.7158	2360.21	8.34843	2360.21	60.5206	2360.21	37.3839
2358.74	26.459	2358.74	17.2155	2358.74	66.8159	2358.74	35.5042
2357.27	25.944	2357.27	18.0246	2357.27	59.1128	2357.27	45.3586
2355.8	17.8854	2355.8	21.4537	2355.8	57.7309	2355.8	50.2089
2354.33	25.9872	2354.33	24.053	2354.33	64.3966	2354.33	57.401
2352.86	25.8037	2352.86	20.188	2352.86	52.0773	2352.86	32.8064
2351.39	17.5997	2351.39	7.37928	2351.39	67.6117	2351.39	43.8446
2349.91	21.4116	2349.91	19.0948	2349.91	59.578	2349.91	49.0746
2348.44	13.8796	2348.44	3.29127	2348.44	58.5399	2348.44	38.246
2346.97	23.4782	2346.97	9.75614	2346.97	65.2615	2346.97	37.3142
2345.49	22.3544	2345.49	15.7711	2345.49	60.0294	2345.49	49.4333
2344.02	18.1569	2344.02	15.057	2344.02	64.9541	2344.02	31.6064
2342.54	21.252	2342.54	15.9336	2342.54	62.6885	2342.54	46.2455
2341.07	23.0766	2341.07	15.4554	2341.07	53.556	2341.07	49.718
2339.6	21.8375	2339.6	12.1714	2339.6	53.9605	2339.6	43.9071
2338.12	20.5361	2338.12	17.1324	2338.12	56.6114	2338.12	65.2812
2336.65	22.8027	2336.65	12.7234	2336.65	55.1333	2336.65	53.1641
2335.17	25.1349	2335.17	19.2799	2335.17	58.4681	2335.17	46.7976
2333.69	26.4725	2333.69	16.9323	2333.69	56.9732	2333.69	35.3966
2332.22	22.2242	2332.22	2.77537	2332.22	67.6754	2332.22	45.7732
2330.74	16.3115	2330.74	7.87626	2330.74	46.5994	2330.74	35.2091
2329.26	14.2374	2329.26	12.8568	2329.26	52.1372	2329.26	47.6004
2327.79	26.471	2327.79	20.2808	2327.79	58.4969	2327.79	43.1611
2326.31	25.3984	2326.31	10.9918	2326.31	67.1012	2326.31	48.4013
2324.83	22.7334	2324.83	23.9579	2324.83	56.1588	2324.83	33.9563
2323.35	21.2289	2323.35	19.0106	2323.35	63.2688	2323.35	38.5701
2321.87	15.6371	2321.87	23.5578	2321.87	51.1589	2321.87	36.9661
2320.39	20.5365	2320.39	22.8444	2320.39	68.6112	2320.39	42.1725
2318.91	21.8509	2318.91	15.0297	2318.91	60.2261	2318.91	49.6606
2317.43	25.5688	2317.43	12.9572	2317.43	64.5665	2317.43	41.3519
2315.95	19.8703	2315.95	13.3979	2315.95	53.8325	2315.95	42.9316
2314.47	15.5012	2314.47	25.9179	2314.47	58.198	2314.47	57.1247
2312.99	19.9499	2312.99	16.3473	2312.99	44.38	2312.99	40.7586
2311.51	20.6838	2311.51	11.739	2311.51	55.0477	2311.51	40.1149
2310.03	19.8454	2310.03	16.2643	2310.03	50.496	2310.03	37.8011
2308.55	16.5497	2308.55	17.0028	2308.55	48.3854	2308.55	41.2885
2307.07	25.8677	2307.07	15.0207	2307.07	53.5807	2307.07	47.344
2305.58	21.5872	2305.58	13.8456	2305.58	49.8149	2305.58	42.4042
2304.1	26.2704	2304.1	8.30186	2304.1	48.7898	2304.1	47.6423
2302.62	10.8183	2302.62	13.6079	2302.62	47.5168	2302.62	48.3706
2301.13	20.9347	2301.13	11.4719	2301.13	58.0085	2301.13	49.409
2299.65	17.4218	2299.65	18.3708	2299.65	58.1924	2299.65	43.701
2298.17	31.7363	2298.17	8.3041	2298.17	49.9826	2298.17	45.4062
2296.68	14.3917	2296.68	16.7199	2296.68	47.4815	2296.68	35.739
2295.2	18.1368	2295.2	18.2315	2295.2	42.6808	2295.2	46.1361
2293.71	19.7675	2293.71	25.1357	2293.71	65.361	2293.71	44.0046
2292.22	18.9098	2292.22	9.63458	2292.22	41.4472	2292.22	41.7728
2290.74	19.0418	2290.74	13.2903	2290.74	50.0575	2290.74	44.8439
2289.25	20.9098	2289.25	17.8982	2289.25	47.749	2289.25	37.0427
2287.77	18.3083	2287.77	16.8126	2287.77	44.4783	2287.77	41.8552
2286.28	16.0812	2286.28	6.88513	2286.28	47.245	2286.28	40.2596
2284.79	16.1937	2284.79	13.753	2284.79	49.2532	2284.79	29.5141
2283.3	15.9002	2283.3	5.10163	2283.3	49.6021	2283.3	37.0692
2281.82	18.842	2281.82	12.4741	2281.82	48.5991	2281.82	31.823
2280.33	15.7256	2280.33	18.38	2280.33	46.1172	2280.33	35.7419
2278.84	14.7108	2278.84	17.965	2278.84	41.918	2278.84	35.5104
2277.35	20.094	2277.35	15.397	2277.35	53.0922	2277.35	40.473
2275.86	13.7162	2275.86	13.0859	2275.86	58.8317	2275.86	31.788
2274.37	25.5658	2274.37	14.5966	2274.37	50.4631	2274.37	40.5568
2272.88	21.1333	2272.88	13.3131	2272.88	43.9166	2272.88	46.2114
2271.39	16.7616	2271.39	7.5323	2271.39	56.998	2271.39	38.1829
2269.9	20.524	2269.9	12.6547	2269.9	57.3546	2269.9	38.7616
2268.41	18.9746	2268.41	18.0927	2268.41	55.0121	2268.41	39.553
2266.92	18.8403	2266.92	15.0029	2266.92	53.3608	2266.92	41.0506
2265.43	22.7051	2265.43	17.4713	2265.43	50.3418	2265.43	38.9877
2263.93	17.5588	2263.93	14.1788	2263.93	46.7927	2263.93	38.0574
2262.44	13.2639	2262.44	13.2272	2262.44	47.7922	2262.44	42.5288
2260.95	14.9203	2260.95	15.1304	2260.95	48.6439	2260.95	47.3379
2259.46	21.1683	2259.46	14.2231	2259.46	60.4635	2259.46	39.4601
2257.96	19.267	2257.96	18.7012	2257.96	39.0647	2257.96	43.1583
2256.47	18.7593	2256.47	11.6479	2256.47	46.1661	2256.47	51.7094
2254.97	9.58084	2254.97	13.1876	2254.97	47.0894	2254.97	40.8311
2253.48	18.1372	2253.48	14.1764	2253.48	54.0541	2253.48	34.1723
2251.99	20.1586	2251.99	12.2001	2251.99	52.1478	2251.99	37.5426
2250.49	21.7042	2250.49	11.9208	2250.49	50.5174	2250.49	35.0448
2249	18.6053	2249	8.99874	2249	47.9946	2249	33.7405
2247.5	23.4001	2247.5	20.2671	2247.5	47.8625	2247.5	30.9926
2246	16.3512	2246	14.2647	2246	38.5014	2246	45.2865
2244.51	11.9325	2244.51	9.53943	2244.51	36.3818	2244.51	28.2464
2243.01	21.9052	2243.01	9.71466	2243.01	48.7347	2243.01	38.553
2241.51	21.0638	2241.51	15.0252	2241.51	47.1251	2241.51	42.0116
2240.02	16.9422	2240.02	5.16617	2240.02	49.7127	2240.02	34.182
2238.52	18.0062	2238.52	11.751	2238.52	45.7479	2238.52	34.1161
2237.02	18.8616	2237.02	12.4677	2237.02	53.0084	2237.02	38.6445
2235.52	26.1128	2235.52	12.3697	2235.52	39.9503	2235.52	37.7505
2234.02	26.393	2234.02	17.4858	2234.02	37.4614	2234.02	43.4682
2232.52	14.1812	2232.52	10.8038	2232.52	55.1702	2232.52	40.4547
2231.02	22.9727	2231.02	13.8782	2231.02	52.6007	2231.02	42.3573
2229.52	18.3604	2229.52	18.4878	2229.52	44.6079	2229.52	45.7031
2228.02	12.6371	2228.02	14.1673	2228.02	52.4866	2228.02	34.943
2226.52	9.33449	2226.52	24.1648	2226.52	45.2606	2226.52	41.2664
2225.02	16.0247	2225.02	18.437	2225.02	56.8274	2225.02	41.9249
2223.52	14.8712	2223.52	18.4721	2223.52	50.559	2223.52	50.1827
2222.02	16.8352	2222.02	18.8627	2222.02	41.8742	2222.02	37.8447
2220.52	14.6101	2220.52	6.2708	2220.52	59.7192	2220.52	41.5765
2219.01	22.4752	2219.01	7.16826	2219.01	58.4347	2219.01	41.7383
2217.51	9.65533	2217.51	13.4469	2217.51	40.1883	2217.51	41.1385
2216.01	20.5616	2216.01	17.3617	2216.01	46.2484	2216.01	41.9233
2214.51	17.286	2214.51	22.9272	2214.51	37.8161	2214.51	40.9773
2213	17.8866	2213	15.5597	2213	63.776	2213	30.572
2211.5	11.9277	2211.5	14.8021	2211.5	51.7841	2211.5	45.2581
2209.99	23.354	2209.99	21.2306	2209.99	49.2435	2209.99	25.2382
2208.49	17.0854	2208.49	13.9199	2208.49	28.8568	2208.49	42.7547
2206.98	20.8823	2206.98	15.4674	2206.98	38.6066	2206.98	38.5994
2205.48	17.5701	2205.48	14.3558	2205.48	42.674	2205.48	51.1173
2203.97	17.2862	2203.97	7.59959	2203.97	59.7319	2203.97	41.2118
2202.46	19.0707	2202.46	10.4608	2202.46	44.7668	2202.46	36.5527
2200.96	19.1397	2200.96	8.02045	2200.96	50.4468	2200.96	43.4287
2199.45	15.0437	2199.45	18.8902	2199.45	58.5534	2199.45	42.9415
2197.95	16.9332	2197.95	26.4177	2197.95	56.5832	2197.95	31.5479
2196.44	21.2019	2196.44	14.394	2196.44	53.4724	2196.44	41.3309
2194.93	15.5584	2194.93	18.4045	2194.93	51.1084	2194.93	52.7509
2193.42	17.4791	2193.42	14.7799	2193.42	40.1487	2193.42	40.9038
2191.91	12.4933	2191.91	19.1549	2191.91	41.2864	2191.91	48.4489
2190.4	19.7948	2190.4	15.6657	2190.4	47.0311	2190.4	33.0491
2188.89	20.809	2188.89	9.82043	2188.89	49.8822	2188.89	36.9088
2187.38	20.5129	2187.38	17.9655	2187.38	57.9286	2187.38	24.1197
2185.88	19.7157	2185.88	12.6191	2185.88	47.4014	2185.88	45.8581
2184.37	10.461	2184.37	11.4728	2184.37	74.5353	2184.37	43.9741
2182.86	13.8171	2182.86	19.4612	2182.86	39.1768	2182.86	29.0426
2181.34	17.1989	2181.34	17.8321	2181.34	63.4838	2181.34	41.8673
2179.83	11.596	2179.83	7.63787	2179.83	48.2389	2179.83	41.4118
2178.32	17.5708	2178.32	7.94902	2178.32	37.467	2178.32	49.5064
2176.81	20.0515	2176.81	13.6323	2176.81	44.0346	2176.81	42.4478
2175.3	17.3929	2175.3	6.20249	2175.3	45.8569	2175.3	43.3544
2173.78	17.7722	2173.78	3.36627	2173.78	52.4923	2173.78	39.9781
2172.27	8.46501	2172.27	17.9291	2172.27	49.3852	2172.27	37.1584
2170.76	9.64757	2170.76	10.6647	2170.76	33.505	2170.76	52.97
2169.24	13.9077	2169.24	6.22678	2169.24	49.9785	2169.24	33.5758
2167.73	17.4705	2167.73	15.2051	2167.73	44.236	2167.73	28.8823
2166.21	23.2227	2166.21	14.7168	2166.21	38.5879	2166.21	39.2188
2164.7	17.7475	2164.7	12.9785	2164.7	45.6629	2164.7	41.8758
2163.19	13.4689	2163.19	10.656	2163.19	51.6267	2163.19	42.1593
2161.67	12.0271	2161.67	9.08862	2161.67	50.0959	2161.67	30.1947
2160.15	16.3042	2160.15	9.17955	2160.15	42.8845	2160.15	50.2232
2158.64	21.6539	2158.64	11.725	2158.64	56.074	2158.64	47.2576
2157.12	26.525	2157.12	4.79255	2157.12	48.8166	2157.12	50.6331
2155.6	10.3216	2155.6	17.6847	2155.6	41.2264	2155.6	40.1582
2154.09	13.3178	2154.09	22.1018	2154.09	48.8017	2154.09	40.3502
2152.57	7.70852	2152.57	14.9995	2152.57	47.3231	2152.57	36.1303
2151.05	3.30831	2151.05	20.4796	2151.05	35.4552	2151.05	47.928
2149.53	3.16081	2149.53	3.13006	2149.53	38.0587	2149.53	31.6127
2148.01	23.507	2148.01	14.8607	2148.01	36.6808	2148.01	24.0863
2146.49	13.3173	2146.49	9.04261	2146.49	40.9585	2146.49	22.6168
2144.97	10.4455	2144.97	9.05256	2144.97	42.6418	2144.97	41.7739
2143.46	13.2441	2143.46	9.01904	2143.46	42.5544	2143.46	50.517
2141.94	20.5633	2141.94	16.4162	2141.94	27.3808	2141.94	32.7938
2140.42	24.9422	2140.42	7.49124	2140.42	44.0048	2140.42	35.6556
2138.89	13.3675	2138.89	12.0193	2138.89	40.8284	2138.89	26.872
2137.37	23.5553	2137.37	1.65093	2137.37	45.3464	2137.37	31.392
2135.85	16.2396	2135.85	17.8589	2135.85	45.4893	2135.85	41.6217
2134.33	26.4257	2134.33	5.99551	2134.33	44.0037	2134.33	37.2111
2132.81	13.2604	2132.81	17.8045	2132.81	48.4454	2132.81	31.3143
2131.29	11.7763	2131.29	16.3184	2131.29	48.3325	2131.29	26.8191
2129.76	10.3312	2129.76	19.2837	2129.76	30.3171	2129.76	35.7234
2128.24	20.5674	2128.24	5.97083	2128.24	43.9168	2128.24	47.5828
2126.71	10.2999	2126.71	13.3923	2126.71	24.2344	2126.71	41.6172
2125.19	7.36857	2125.19	7.44204	2125.19	45.349	2125.19	32.7329
2123.67	11.7504	2123.67	10.394	2123.67	34.7693	2123.67	29.7545
2122.14	16.1668	2122.14	17.7954	2122.14	31.7701	2122.14	31.2136
2120.62	20.5667	2120.62	10.381	2120.62	43.8022	2120.62	37.1461
2119.09	14.6968	2119.09	14.8238	2119.09	21.1599	2119.09	44.5575
2117.57	11.7499	2117.57	17.7901	2117.57	37.7542	2117.57	38.6134
2116.04	17.6206	2116.04	11.8593	2116.04	39.2536	2116.04	40.0866
2114.51	11.7441	2114.51	17.7835	2114.51	27.1693	2114.51	35.6258
2112.99	4.40348	2112.99	7.40895	2112.99	51.3049	2112.99	29.6811
2111.46	4.40302	2111.46	7.40859	2111.46	51.3051	2111.46	29.6809
2111.17	5.86945	2111.17	19.2583	2111.17	54.3115	2111.17	47.4794
2109.67	14.6705	2109.67	14.8109	2109.67	48.2667	2109.67	37.0854
2108.16	13.2007	2108.16	14.8078	2108.16	49.7645	2108.16	38.5607
2106.66	16.1307	2106.66	5.92185	2106.66	37.6924	2106.66	43.0008
2105.15	17.5934	2105.15	2.9603	2105.15	42.2065	2105.15	34.0969
2103.65	17.5897	2103.65	16.2782	2103.65	49.7328	2103.65	34.0897
2102.14	16.1205	2102.14	7.39761	2102.14	48.2156	2102.14	42.9735
2100.63	19.0474	2100.63	11.8337	2100.63	36.154	2100.63	42.9644
2099.13	23.438	2099.13	11.8311	2099.13	40.6646	2099.13	41.4741
2097.62	14.6456	2097.62	1.47858	2097.62	36.1387	2097.62	26.6562
2096.11	19.0353	2096.11	13.3044	2096.11	27.0983	2096.11	32.5729
2094.6	8.78366	2094.6	5.91181	2094.6	52.6799	2094.6	41.4477
2093.09	2.92726	2093.09	17.7317	2093.09	31.6012	2093.09	16.2796
2091.59	19.0232	2091.59	8.86395	2091.59	49.6485	2091.59	39.9504
2090.08	16.0931	2090.08	2.95402	2090.08	58.663	2090.08	28.1073
2088.57	11.7016	2088.57	10.3369	2088.57	33.0849	2088.57	44.3705
2087.06	16.0863	2087.06	16.2402	2087.06	33.0779	2087.06	31.0528
2085.55	11.6966	2085.55	4.42821	2085.55	51.1096	2085.55	36.9597
2084.04	13.1559	2084.04	13.2818	2084.04	54.1045	2084.04	41.3861
2082.53	17.5375	2082.53	16.2299	2082.53	49.5853	2082.53	44.3328
2081.02	8.76689	2081.02	2.95026	2081.02	43.5657	2081.02	47.2783
2079.5	18.9909	2079.5	13.2734	2079.5	43.5564	2079.5	39.8826
2077.99	5.84211	2077.99	11.796	2077.99	49.5536	2077.99	48.735
2076.48	16.0624	2076.48	13.2677	2076.48	42.0366	2076.48	36.9126
2074.97	13.1392	2074.97	8.84326	2074.97	25.5168	2074.97	39.8572
2073.46	13.1364	2073.46	8.84138	2073.46	49.5221	2073.46	39.8487
2071.94	16.0521	2071.94	14.7325	2071.94	49.5115	2071.94	25.0846
2070.43	13.1308	2070.43	10.3106	2070.43	46.5009	2070.43	38.3565
2068.92	16.0453	2068.92	7.36311	2068.92	44.9913	2068.92	45.723
2067.4	16.0419	2067.4	10.3062	2067.4	41.983	2067.4	41.2894
2065.89	16.0385	2065.89	17.664	2065.89	44.9722	2065.89	30.9605
2064.37	14.5773	2064.37	14.7168	2064.37	44.9626	2064.37	36.8499
2062.86	16.0316	2062.86	10.2996	2062.86	38.9593	2062.86	42.7367
2061.34	8.74268	2061.34	13.2395	2061.34	55.4303	2061.34	45.6744
2059.83	7.28401	2059.83	10.2952	2059.83	53.9207	2059.83	47.1377
2058.31	11.6519	2058.31	4.41129	2058.31	40.4319	2058.31	45.6549
2056.79	7.28091	2056.79	10.2908	2056.79	58.3892	2056.79	29.4485
2055.28	13.1029	2055.28	14.698	2055.28	38.9178	2055.28	35.3307
2053.76	11.6445	2053.76	20.5729	2053.76	52.3782	2053.76	36.795
2052.25	13.0973	2052.25	24.976	2052.25	40.3975	2052.25	26.4867
2050.73	17.4593	2050.73	7.34432	2050.73	49.3642	2050.73	33.8369
2049.21	20.3648	2049.21	13.217	2049.21	53.8403	2049.21	27.9463
2047.69	26.1778	2047.69	8.80943	2047.69	64.2956	2047.69	33.8225
2046.17	14.5401	2046.17	5.8717	2046.17	53.8174	2046.17	35.2855
2044.65	7.26851	2044.65	10.2733	2044.65	56.7951	2044.65	44.0975
2043.14	10.1737	2043.14	16.1403	2043.14	43.3344	2043.14	33.8009
2041.62	21.7962	2041.62	2.93397	2041.62	47.8071	2041.62	47.0173
2040.1	29.0554	2040.1	0	2040.1	40.3286	2040.1	49.9452
2038.58	23.2394	2038.58	8.79816	2038.58	55.2533	2038.58	29.3733
2037.06	13.0694	2037.06	11.7284	2037.06	49.2695	2037.06	29.367
2035.54	17.4221	2035.54	20.5203	2035.54	53.7371	2035.54	38.169
2034.02	18.8699	2034.02	10.2579	2034.02	64.1722	2034.02	38.1608
2032.49	24.6708	2032.49	5.86044	2032.49	64.1585	2032.49	41.0875
2030.97	26.1164	2030.97	21.9719	2030.97	71.6035	2030.97	38.1445
2029.45	15.9566	2029.45	4.39345	2029.45	56.674	2029.45	54.271
2027.93	18.8538	2027.93	10.2492	2027.93	50.6975	2027.93	36.6617
2026.4	15.9498	2026.4	8.78315	2026.4	53.6682	2026.4	48.3832
2024.88	20.2954	2024.88	4.39063	2024.88	37.2617	2024.88	19.056
2023.36	14.4936	2023.36	20.4853	2023.36	53.6453	2023.36	55.6902
2021.84	13.0415	2021.84	11.7034	2021.84	55.1237	2021.84	41.0261
2020.31	11.5899	2020.31	20.4765	2020.31	55.1119	2020.31	43.9471
2018.79	24.6234	2018.79	13.1607	2018.79	61.0569	2018.79	48.3315
2017.26	34.755	2017.26	19.0058	2017.26	52.1106	2017.26	48.3212
2015.74	23.165	2015.74	14.6167	2015.74	71.4507	2015.74	55.6307
2014.21	26.0551	2014.21	14.6136	2014.21	59.5295	2014.21	54.1551
2012.69	27.4967	2012.69	29.2209	2012.69	53.5651	2012.69	45.3635
2011.16	13.022	2011.16	8.76439	2011.16	56.5288	2011.16	39.5017
2009.63	27.4849	2009.63	8.76251	2009.63	68.415	2009.63	42.4186
2008.11	31.8178	2008.11	2.92021	2008.11	55.0177	2008.11	49.7216
2006.58	21.6893	2006.58	16.0577	2006.58	80.2789	2006.58	46.7867
2005.05	23.1303	2005.05	18.9733	2005.05	69.8574	2005.05	40.9297
2003.53	21.6801	2003.53	20.4284	2003.53	75.7865	2003.53	36.5365
2002	15.8953	2002	13.1297	2002	60.9133	2002	39.451
2000.47	18.7813	2000.47	16.044	2000.47	47.5319	2000.47	42.3642
1998.94	17.3329	1998.94	17.4988	1998.94	63.8573	1998.94	33.592
1997.41	24.5497	1997.41	13.1213	1997.41	74.2368	1997.41	27.744
1995.88	17.3255	1995.88	5.83043	1995.88	71.2521	1995.88	52.5562
1994.35	36.087	1994.35	20.4021	1994.35	75.6891	1994.35	46.7066
1992.82	40.4088	1992.82	11.6558	1992.82	78.6404	1992.82	23.3483
1991.29	23.0858	1991.29	17.48	1991.29	75.6566	1991.29	53.9814
1989.76	30.2936	1989.76	5.82543	1989.76	65.2584	1989.76	45.218
1988.23	37.4983	1988.23	18.9286	1988.23	56.3475	1988.23	53.9583
1986.7	28.8387	1986.7	16.0131	1986.7	75.608	1986.7	37.9085
1985.17	21.6244	1985.17	10.1879	1985.17	80.0383	1985.17	46.6466
1983.64	31.7089	1983.64	18.9164	1983.64	91.8762	1983.64	55.3809
1982.11	44.6712	1982.11	23.2767	1982.11	88.8933	1982.11	53.912
1980.57	27.3732	1980.57	17.4538	1980.57	82.9493	1980.57	39.3327
1979.04	24.4866	1979.04	10.1792	1979.04	75.5269	1979.04	45.1501
1977.51	36.002	1977.51	18.9002	1977.51	62.1853	1977.51	53.8773
1975.97	31.6749	1975.97	11.6284	1975.97	65.1325	1975.97	52.4099
1974.44	27.3497	1974.44	23.2518	1974.44	81.3981	1974.44	53.8541
1972.91	38.8571	1972.91	14.5292	1972.91	79.901	1972.91	43.6561
1971.37	28.7768	1971.37	17.4313	1971.37	87.2805	1971.37	53.831
1969.84	23.0165	1969.84	5.80919	1969.84	84.3037	1969.84	53.8194
1968.3	23.0116	1968.3	18.8758	1968.3	69.4986	1968.3	52.3536
1966.77	28.7583	1966.77	27.5818	1966.77	69.4837	1966.77	47.9805
1965.23	41.6905	1965.23	20.3191	1965.23	76.8591	1965.23	46.5165
1963.7	31.6205	1963.7	18.8636	1963.7	93.0977	1963.7	50.8665
1962.16	27.3027	1962.16	5.80295	1962.16	90.1228	1962.16	34.8724
1960.62	30.1702	1960.62	15.9547	1960.62	72.3782	1960.62	46.4865
1959.09	30.1637	1959.09	18.8515	1959.09	70.8858	1959.09	46.4765
1957.55	24.413	1957.55	20.2972	1957.55	59.0588	1957.55	45.0144
1956.01	31.5865	1956.01	20.2929	1956.01	81.1884	1956.01	40.6495
1954.47	28.7088	1954.47	20.2885	1954.47	70.8401	1954.47	46.4465
1952.93	21.527	1952.93	20.2841	1952.93	75.2514	1952.93	43.5343
1951.39	21.5224	1951.39	13.037	1951.39	75.2352	1951.39	59.484
1949.86	34.4284	1949.86	17.3789	1949.86	81.1185	1949.86	39.164
1948.32	30.1183	1948.32	20.271	1948.32	72.2537	1948.32	46.4066
1946.78	24.3762	1946.78	20.2667	1946.78	63.3926	1946.78	44.9467
1945.24	25.8046	1945.24	26.0515	1945.24	85.4879	1945.24	46.3866
1943.7	28.6656	1943.7	13.023	1943.7	57.4709	1943.7	52.1736
1942.16	22.9275	1942.16	24.5936	1942.16	83.9778	1942.16	50.7134
1940.62	27.2206	1940.62	23.142	1940.62	73.6488	1940.62	49.2539
1939.07	27.2147	1939.07	27.4751	1939.07	86.8869	1939.07	53.5883
1937.53	25.7768	1937.53	11.566	1937.53	60.366	1937.53	43.4406
1935.99	25.7712	1935.99	18.7907	1935.99	75.0733	1935.99	40.5358
1934.45	25.7657	1934.45	14.4512	1934.45	67.6985	1934.45	40.527
1932.9	24.329	1932.9	14.4481	1932.9	77.9836	1932.9	34.73
1931.36	21.4621	1931.36	20.223	1931.36	69.1404	1931.36	60.7643
1929.82	27.1795	1929.82	18.7745	1929.82	64.7132	1929.82	47.7331
1928.28	25.7434	1928.28	14.4388	1928.28	77.9332	1928.28	34.7075
1926.73	25.7379	1926.73	5.77427	1926.73	74.9761	1926.73	52.05
1925.19	24.3028	1925.19	8.65953	1925.19	61.7317	1925.19	47.7022
1923.64	21.439	1923.64	11.5435	1923.64	72.0048	1923.64	34.685
1922.1	22.8633	1922.1	15.8689	1922.1	60.2359	1922.1	24.5633
1920.55	17.1438	1920.55	21.6348	1920.55	67.5671	1920.55	40.4484
1919.01	27.1385	1919.01	10.0941	1919.01	44.056	1919.01	41.8839
1917.46	25.7046	1917.46	14.417	1917.46	67.5379	1917.46	38.987
1915.91	17.1327	1915.91	7.20693	1915.91	60.1839	1915.91	38.9785
1914.37	32.8305	1914.37	17.2929	1914.37	71.9115	1914.37	40.4134
1912.82	22.8337	1912.82	14.4076	1912.82	61.6251	1912.82	37.5187
1911.27	27.1091	1911.27	14.4045	1911.27	57.2109	1911.27	49.0523
1909.72	24.2503	1909.72	14.4014	1909.72	61.5985	1909.72	40.3872
1908.18	19.9665	1908.18	21.5974	1908.18	68.9167	1908.18	47.5889
1906.63	25.6657	1906.63	15.8347	1906.63	60.1058	1906.63	46.1369
1905.08	27.0857	1905.08	15.8313	1905.08	64.4899	1905.08	40.361
1903.53	11.402	1903.53	12.95	1903.53	52.753	1903.53	53.3227
1901.98	24.2241	1901.98	24.4559	1901.98	51.2766	1901.98	36.0211
1900.43	25.6435	1900.43	4.31481	1900.43	54.1949	1900.43	54.7401
1898.88	21.365	1898.88	21.5694	1898.88	62.9697	1898.88	37.4457
1897.33	25.6324	1897.33	11.5012	1897.33	64.4201	1897.33	27.3582
1895.78	25.6268	1895.78	11.4987	1895.78	60.0148	1895.78	44.6274
1894.23	28.4681	1894.23	21.5554	1894.23	61.4653	1894.23	44.6178
1892.68	25.6157	1892.68	18.6773	1892.68	80.4728	1892.68	25.9015
1891.12	12.8051	1891.12	11.4912	1891.12	51.1989	1891.12	47.4758
1889.57	19.9147	1889.57	8.61655	1889.57	64.3504	1889.57	46.0271
1888.02	22.7547	1888.02	18.6652	1888.02	52.6389	1888.02	44.5791
1886.47	15.6405	1886.47	17.2256	1886.47	67.2462	1886.47	40.2563
1884.92	25.588	1884.92	21.5274	1884.92	51.1545	1884.92	43.1224
1883.36	31.2674	1883.36	14.3485	1883.36	64.2946	1883.36	51.7356
1881.81	12.7884	1881.81	15.7799	1881.81	67.2025	1881.81	54.598
1880.25	25.5713	1880.25	12.908	1880.25	61.3455	1880.25	57.4591
1878.7	25.5658	1878.7	22.9426	1878.7	62.7925	1878.7	44.5211
1877.14	22.7202	1877.14	17.2032	1877.14	61.3189	1877.14	35.8964
1875.59	24.135	1875.59	21.4994	1875.59	71.5232	1875.59	47.3729
1874.04	24.1298	1874.04	15.7628	1874.04	61.2923	1874.04	45.9274
1872.48	26.9627	1872.48	17.192	1872.48	43.7707	1872.48	45.9174
1870.92	19.8629	1870.92	15.7559	1870.92	71.4766	1870.92	43.0382
1869.37	28.3695	1869.37	18.6166	1869.37	62.7107	1869.37	38.726
1867.81	22.6906	1867.81	12.8856	1867.81	52.4906	1867.81	57.3594
1866.25	21.2678	1866.25	12.8828	1866.25	72.8878	1866.25	43.0102
1864.7	29.7685	1864.7	12.88	1864.7	67.0422	1864.7	50.1677
1863.14	19.8414	1863.14	11.4464	1863.14	56.8278	1863.14	48.7237
1861.58	25.5048	1861.58	10.0135	1861.58	67.013	1861.58	44.4149
1860.02	24.0826	1860.02	17.1622	1860.02	66.9985	1860.02	63.0268
1858.46	29.7427	1858.46	8.57922	1858.46	56.7907	1858.46	64.4452
1856.9	18.4081	1856.9	12.866	1856.9	52.4108	1856.9	30.0679
1855.34	19.8198	1855.34	17.151	1855.34	80.0546	1855.34	37.2188
1853.78	15.5693	1853.78	18.5762	1853.78	87.3133	1853.78	40.0731
1852.22	19.8112	1852.22	18.5721	1852.22	65.4707	1852.22	34.3409
1850.66	24.0512	1850.66	14.2832	1850.66	64.0019	1850.66	44.3473
1849.1	19.8026	1849.1	9.99603	1849.1	49.4453	1849.1	40.0469
1847.54	24.0407	1847.54	9.99386	1847.54	47.9805	1847.54	40.0382
1845.98	26.8632	1845.98	12.8465	1845.98	61.0528	1845.98	32.8814
1844.42	28.2709	1844.42	7.13536	1844.42	68.3062	1844.42	34.3035
1842.85	16.9589	1842.85	19.9747	1842.85	40.6842	1842.85	45.7281
1841.29	16.9551	1841.29	19.9703	1841.29	56.6549	1841.29	54.2903
1839.73	24.0146	1839.73	31.3751	1839.73	59.5473	1839.73	45.7081
1838.17	21.1847	1838.17	21.3874	1838.17	60.9864	1838.17	48.5543
1836.6	18.3561	1836.6	19.9573	1836.6	65.3283	1836.6	52.827
1835.04	16.9404	1835.04	9.97645	1835.04	56.6055	1835.04	38.541
1833.47	25.405	1833.47	8.54938	1833.47	63.8487	1833.47	31.397
1831.91	21.1662	1831.91	21.3688	1831.91	58.0316	1831.91	45.6583
1830.34	23.9832	1830.34	14.2427	1830.34	53.6675	1830.34	45.6484
1828.78	21.157	1828.78	18.5115	1828.78	50.7555	1828.78	41.3598
1827.21	33.8438	1827.21	22.7785	1827.21	52.1943	1827.21	48.4802
1825.65	25.3773	1825.65	9.9634	1825.65	57.981	1825.65	42.7674
1824.08	15.505	1824.08	5.69213	1824.08	56.5191	1824.08	39.9075
1822.51	22.5478	1822.51	8.53633	1822.51	60.8535	1822.51	48.4485
1820.95	23.9518	1820.95	19.9138	1820.95	72.4288	1820.95	35.6161
1819.38	26.7638	1819.38	21.3315	1819.38	68.0682	1819.38	32.7597
1817.81	25.3496	1817.81	12.7961	1817.81	60.8136	1817.81	59.809
1816.24	22.5281	1816.24	11.3718	1816.24	52.1146	1816.24	52.6773
1814.68	26.7463	1814.68	8.52701	1814.68	66.5763	1814.68	54.0892
1813.11	18.2961	1813.11	9.94601	1813.11	60.7737	1813.11	59.7698
1811.54	25.3275	1811.54	17.0466	1811.54	67.9939	1811.54	38.415
1809.97	37.9829	1809.97	12.7821	1809.97	65.0863	1809.97	58.3212
1808.4	25.3164	1808.4	22.7188	1808.4	72.3023	1808.4	38.3982
1806.83	23.9047	1806.83	22.7139	1806.83	69.395	1806.83	35.5461
1805.26	18.2761	1805.26	21.2896	1805.26	59.2619	1805.26	38.3814
1803.69	21.0832	1803.69	22.7039	1803.69	67.9196	1803.69	45.4792
1802.12	42.1571	1802.12	26.955	1802.12	70.7943	1802.12	58.2574
1800.54	33.7183	1800.54	18.4389	1800.54	63.5564	1800.54	38.3563
1798.97	30.9017	1798.97	17.0168	1798.97	79.4282	1798.97	53.971
1797.4	33.7035	1797.4	9.92427	1797.4	79.4108	1797.4	56.7992
1795.83	22.4641	1795.83	19.8442	1795.83	56.2971	1795.83	52.5277
1794.26	25.2666	1794.26	9.91993	1794.26	66.3872	1794.26	58.1937
1792.68	23.8577	1792.68	19.8355	1792.68	99.559	1792.68	51.0857
1791.11	29.4648	1791.11	22.6642	1791.11	79.3412	1791.11	51.0745
1789.54	33.6667	1789.54	19.8268	1789.54	83.6506	1789.54	63.8291
1787.96	30.8543	1787.96	22.6543	1787.96	70.6548	1787.96	46.7978
1786.39	28.0433	1786.39	18.4026	1786.39	92.2636	1786.39	46.7875
1784.81	25.2334	1784.81	33.9665	1784.81	106.656	1784.81	68.0397
1783.24	43.448	1783.24	21.2244	1783.24	92.2232	1783.24	52.4357
1781.66	43.4385	1781.66	31.1223	1781.66	87.8809	1781.66	53.8411
1780.09	42.028	1780.09	18.3864	1780.09	109.467	1780.09	60.9121
1778.51	51.8231	1778.51	33.9367	1778.51	96.4826	1778.51	62.315
1776.93	36.4083	1776.93	18.3783	1776.93	96.4615	1776.93	69.381
1775.36	44.8004	1775.36	29.6816	1775.36	95.0009	1775.36	62.2876
1773.78	37.792	1773.78	16.9572	1773.78	116.566	1773.78	56.6127
1772.2	50.3783	1772.2	28.2558	1772.2	109.347	1772.2	59.4303
1770.62	40.5736	1770.62	19.7747	1770.62	115.077	1770.62	70.7348
1769.04	39.1659	1769.04	19.7704	1769.04	127.995	1769.04	52.3323
1767.46	47.5481	1767.46	28.2371	1767.46	130.842	1767.46	53.7348
1765.89	51.7322	1765.89	21.1732	1765.89	119.313	1765.89	77.757
1764.31	44.7315	1764.31	31.0472	1764.31	120.724	1764.31	57.9516
1762.73	55.9021	1762.73	33.8623	1762.73	112.077	1762.73	72.0703
1761.15	48.9036	1761.15	28.2123	1761.15	133.6	1761.15	69.2288
1759.57	57.2745	1759.57	28.2061	1759.57	130.699	1759.57	57.9134
1757.99	64.245	1757.99	32.4299	1757.99	139.285	1757.99	73.435
1756.4	53.0603	1756.4	43.7003	1756.4	139.255	1756.4	67.7712
1754.82	64.2168	1754.82	28.1875	1754.82	133.483	1754.82	77.6374
1753.24	47.4541	1753.24	30.9995	1753.24	137.759	1753.24	67.7414
1751.66	65.5839	1751.66	28.1751	1751.66	124.816	1751.66	77.6033
1750.08	54.4087	1750.08	32.3943	1750.08	136.264	1750.08	64.8903
1748.49	55.7915	1748.49	46.4685	1748.49	144.838	1748.49	62.0553
1746.91	65.5406	1746.91	29.5644	1746.91	144.806	1746.91	59.2216
1745.33	59.9495	1745.33	32.3729	1745.33	133.307	1745.33	76.1252
1743.74	64.1179	1743.74	21.1081	1743.74	167.672	1743.74	74.699
1742.16	59.9231	1742.16	28.1379	1742.16	171.933	1742.16	69.0462
1740.57	51.5504	1740.57	32.3515	1740.57	189.085	1740.57	67.6222
1738.99	61.2896	1738.99	42.1883	1738.99	181.882	1738.99	73.2412
1737.4	66.8467	1737.4	35.1491	1737.4	168.956	1737.4	81.6741
1735.82	75.1859	1735.82	26.7075	1735.82	180.371	1735.82	88.6954
1734.23	64.0332	1734.23	44.9711	1734.23	168.881	1734.23	77.4154
1732.65	65.4107	1732.65	43.5561	1732.65	168.844	1732.65	78.8056
1731.06	62.6135	1731.06	26.6898	1731.06	143.057	1731.06	68.9397
1729.47	69.5552	1729.47	35.1104	1729.47	145.885	1729.47	75.9576
1727.88	65.3675	1727.88	32.2944	1727.88	177.312	1727.88	67.503
1726.3	69.5245	1726.3	23.8645	1726.3	171.554	1726.3	84.3601
1724.71	61.1681	1724.71	37.8941	1724.71	167.228	1724.71	81.5301
1723.12	56.9849	1723.12	36.4826	1723.12	164.334	1723.12	94.1605
1721.53	65.3098	1721.53	42.086	1721.53	181.441	1721.53	78.6839
1719.94	61.1275	1719.94	29.4537	1719.94	167.118	1719.94	74.4523
1718.35	54.1693	1718.35	35.0562	1718.35	154.228	1718.35	91.2892
1716.76	45.8254	1716.76	30.8426	1716.76	145.628	1716.76	80.0359
1715.17	48.592	1715.17	23.8277	1715.17	142.741	1715.17	72.9991
1713.58	56.9094	1713.58	26.625	1713.58	152.699	1713.58	61.7548
1711.99	47.1828	1711.99	26.6192	1711.99	151.239	1711.99	72.9668
1710.4	49.9472	1710.4	26.6133	1710.4	125.529	1710.4	60.3246
1708.81	47.1619	1708.81	26.6074	1708.81	138.336	1708.81	58.9087
1707.22	56.8591	1707.22	21.0012	1707.22	144.009	1707.22	68.7116
1705.62	63.779	1705.62	29.3952	1705.62	129.722	1705.62	50.4708
1704.03	42.972	1704.03	29.3886	1704.03	132.544	1704.03	72.8862
1702.44	33.2613	1702.44	33.5796	1702.44	145.338	1702.44	67.2647
1700.84	48.4953	1700.84	26.578	1700.84	129.636	1700.84	78.4581
1699.25	37.4024	1699.25	20.978	1699.25	112.516	1699.25	74.2385
1697.66	37.3941	1697.66	27.9644	1697.66	118.187	1697.66	56.0167
1696.06	40.1551	1696.06	25.1624	1696.06	125.279	1696.06	56.0043
1694.47	52.6054	1694.47	23.7592	1694.47	125.251	1694.47	76.9888
1692.87	44.2895	1692.87	29.3431	1692.87	126.646	1692.87	72.7733
1691.28	55.3496	1691.28	25.1457	1691.28	115.237	1691.28	74.1563
1689.68	34.5858	1689.68	25.1401	1689.68	112.367	1689.68	76.9376
1688.08	52.5588	1688.08	30.72	1688.08	152.159	1688.08	65.7321
1686.49	35.9533	1686.49	30.7132	1686.49	139.33	1686.49	61.5228
1684.89	40.0929	1684.89	33.4978	1684.89	123.663	1684.89	69.8968
1683.29	42.8484	1683.29	23.7224	1683.29	132.163	1683.29	64.2908
1681.7	33.1656	1681.7	22.322	1681.7	120.767	1681.7	79.647
1680.1	51.119	1680.1	20.9222	1680.1	130.683	1680.1	62.8653
1678.5	41.4386	1678.5	22.3121	1678.5	139.175	1678.5	68.4381
1676.9	49.7153	1676.9	20.9129	1676.9	129.206	1676.9	68.4229
1675.3	34.5168	1675.3	20.9083	1675.3	129.177	1675.3	55.843
1673.7	44.1718	1673.7	23.6908	1673.7	110.698	1673.7	58.6221
1672.1	37.2616	1672.1	29.2586	1672.1	122.025	1672.1	79.541
1670.5	56.5699	1670.5	23.6803	1670.5	140.439	1670.5	55.8058
1668.9	35.8656	1668.9	25.0677	1668.9	124.807	1668.9	66.9521
1667.3	57.9239	1667.3	27.8468	1667.3	116.272	1667.3	51.5975
1665.7	49.638	1665.7	38.9768	1665.7	146.016	1665.7	73.8934
1664.1	59.2767	1664.1	32.0096	1664.1	113.386	1664.1	69.6953
1662.5	56.5071	1662.5	25.0454	1662.5	130.364	1662.5	64.1054
1660.89	46.8491	1660.89	22.2576	1660.89	137.419	1660.89	72.4509
1659.29	42.7059	1659.29	23.6435	1659.29	148.719	1659.29	68.2558
1657.69	56.4694	1657.69	33.3716	1657.69	151.518	1657.69	84.9526
1656.09	48.1949	1656.09	34.7543	1656.09	135.911	1656.09	55.6943
1654.48	59.1977	1654.48	38.9162	1654.48	142.958	1654.48	72.3864
1652.88	59.1845	1652.88	41.6866	1652.88	164.153	1652.88	65.4116
1651.27	66.0517	1651.27	44.4558	1651.27	134.406	1651.27	62.6142
1649.67	86.6735	1649.67	30.5566	1649.67	124.475	1649.67	70.947
1648.06	70.1487	1648.06	33.327	1648.06	148.488	1648.06	87.6209
1646.46	60.5069	1646.46	30.543	1646.46	164.007	1646.46	70.9154
1644.85	71.4923	1644.85	40.2522	1644.85	169.625	1644.85	84.8015
1643.25	67.3527	1643.25	45.7941	1643.25	171	1643.25	91.7319
1641.64	83.8286	1641.64	37.4595	1641.64	180.852	1641.64	76.4262
1640.03	70.0705	1640.03	36.0641	1640.03	165.274	1640.03	95.8588
1638.43	70.0549	1638.43	54.0841	1638.43	206.193	1638.43	91.6706
1636.82	98.879	1636.82	56.8449	1636.82	192.027	1636.82	86.0956
1635.21	107.095	1635.21	44.3569	1635.21	217.394	1635.21	97.183
1633.6	80.9897	1633.6	58.2054	1633.6	191.942	1633.6	106.877
1631.99	111.164	1631.99	40.1805	1631.99	225.763	1631.99	109.629
1630.38	97.4187	1630.38	51.2533	1630.38	228.534	1630.38	123.479
1628.77	102.884	1628.77	54.0117	1628.77	232.714	1628.77	106.806
1627.16	122.062	1627.16	60.9227	1627.16	260.864	1627.16	109.556
1625.55	131.633	1625.55	67.8306	1625.55	270.674	1625.55	115.077
1623.94	161.763	1623.94	74.7354	1623.94	298.802	1623.94	130.299
1622.33	156.244	1622.33	83.0207	1622.33	315.645	1622.33	116.412
1620.72	156.209	1620.72	80.2355	1620.72	349.386	1620.72	121.928
1619.11	168.504	1619.11	98.1973	1619.11	329.589	1619.11	159.302
1617.5	187.641	1617.5	71.9031	1617.5	366.128	1617.5	144.032
1615.89	187.599	1615.89	106.448	1615.89	423.769	1615.89	175.846
1614.27	223.152	1614.27	118.863	1614.27	447.603	1614.27	177.191
1612.66	243.633	1612.66	134.037	1612.66	471.426	1612.66	182.687
1611.05	280.526	1611.05	136.77	1611.05	537.446	1611.05	211.704
1609.43	314.666	1609.43	151.933	1609.43	609.063	1609.43	221.34
1607.82	318.699	1607.82	162.946	1607.82	673.617	1607.82	226.823
1606.21	371.96	1606.21	197.424	1606.21	763.449	1606.21	253.044
1604.59	421.096	1604.59	211.183	1604.59	858.863	1604.59	294.461
1602.97	442.872	1602.97	233.215	1602.97	938.776	1602.97	324.802
1601.36	534.334	1601.36	263.515	1601.36	1067.83	1601.36	377.239
1599.74	620.29	1599.74	304.837	1599.74	1206.66	1599.74	454.519
1598.13	717.135	1598.13	353.035	1598.13	1432.5	1598.13	497.235
1596.51	813.936	1596.51	435.68	1596.51	1690.53	1596.51	595.168
1594.89	935.271	1594.89	468.665	1594.89	1980.73	1594.89	676.489
1593.28	1115.25	1593.28	563.65	1593.28	2373.26	1593.28	792.281
1591.66	1382.49	1591.66	648.947	1591.66	2845.59	1591.66	919.061
1590.04	1676.9	1590.04	796.194	1590.04	3337.35	1590.04	1056.82
1588.42	2032.56	1588.42	900.682	1588.42	3821.87	1588.42	1226.24
1586.8	2263.96	1586.8	1073.97	1586.8	4498.28	1586.8	1409.38
1585.18	2481.61	1585.18	1159.07	1585.18	4905.22	1585.18	1484.9
1583.56	2688.26	1583.56	1190.47	1583.56	5344.22	1583.56	1603.11
1581.94	2597.71	1581.94	1180.57	1581.94	5719.96	1581.94	1681.3
1580.32	2452.69	1580.32	1155.54	1580.32	5857.37	1580.32	1748.43
1578.7	2255.97	1578.7	1115.4	1578.7	5795.83	1578.7	1801.76
1577.08	2100.19	1577.08	991.395	1577.08	5546.67	1577.08	1655.38
1575.46	1861.43	1575.46	857.824	1575.46	5191.22	1575.46	1539.35
1573.84	1538.36	1573.84	709.195	1573.84	4511.2	1573.84	1375.19
1572.22	1267.16	1572.22	594.986	1572.22	3786.71	1572.22	1138.17
1570.59	1053.24	1570.59	498.686	1570.59	3262.61	1570.59	956.285
1568.97	1016.27	1568.97	504.068	1568.97	2796.1	1568.97	824.008
1567.35	968.433	1567.35	453.148	1567.35	2671.01	1567.35	767.435
1565.72	927.419	1565.72	418.724	1565.72	2417.35	1565.72	719.136
1564.1	920.413	1564.1	406.277	1564.1	2383.26	1564.1	702.478
1562.48	887.584	1562.48	411.674	1562.48	2146.54	1562.48	667.96
1560.85	860.206	1560.85	448.624	1560.85	2044.07	1560.85	658.191
1559.23	849.143	1559.23	406.003	1559.23	1962.59	1559.23	651.174
1557.6	843.519	1557.6	400.426	1557.6	1811.32	1557.6	579.607
1555.98	698.021	1555.98	374.287	1555.98	1704.8	1555.98	554.759
1554.35	648.986	1554.35	345.418	1554.35	1598.33	1554.35	499.72
1552.72	571.468	1552.72	285.042	1552.72	1433.28	1552.72	483.137
1551.1	564.554	1551.1	287.718	1551.1	1339.48	1551.1	459.7
1549.47	537.291	1549.47	249.3	1549.47	1220.6	1549.47	426.67
1547.84	503.257	1547.84	243.766	1547.84	1142.23	1547.84	368.966
1546.21	454.321	1546.21	212.22	1546.21	1101.53	1546.21	367.511
1544.59	408.119	1544.59	232.705	1544.59	1044.13	1544.59	350.977
1542.96	397.183	1542.96	191.596	1542.96	988.146	1542.96	331.708
1541.33	346.948	1541.33	168.293	1541.33	891.778	1541.33	339.855
1539.7	327.9	1539.7	145	1539.7	887.398	1539.7	309.637
1538.07	283.123	1538.07	161.379	1538.07	802.238	1538.07	269.844
1536.44	291.185	1536.44	142.2	1536.44	767.246	1536.44	256.088
1534.81	273.517	1534.81	146.269	1534.81	782.386	1534.81	283.414
1533.18	247.734	1533.18	133.936	1533.18	750.197	1533.18	238.178
1531.55	258.506	1531.55	131.173	1531.55	701.325	1531.55	246.335
1529.91	253.035	1529.91	133.875	1529.91	690.037	1529.91	202.497
1528.28	255.683	1528.28	107.896	1528.28	617.555	1528.28	213.394
1526.65	215.05	1526.65	114.699	1526.65	636.883	1526.65	221.552
1525.02	210.945	1525.02	114.673	1525.02	614.495	1525.02	211.931
1523.38	213.601	1523.38	110.552	1523.38	640.766	1523.38	205.048
1521.75	200.037	1521.75	102.34	1521.75	603.101	1521.75	206.368
1520.12	206.748	1520.12	103.681	1520.12	639.087	1520.12	213.153
1518.48	189.138	1518.48	125.48	1518.48	633.386	1518.48	218.569
1516.85	203.953	1516.85	100.907	1516.85	590.193	1516.85	214.423
1515.21	190.403	1515.21	84.5246	1515.21	572.011	1515.21	226.663
1513.58	168.759	1513.58	89.9574	1513.58	582.986	1513.58	214.326
1511.94	163.322	1511.94	87.2117	1511.94	577.303	1511.94	208.818
1510.31	171.381	1510.31	104.903	1510.31	595.209	1510.31	210.135
1508.67	171.343	1508.67	114.414	1508.67	592.3	1508.67	222.365
1507.03	172.653	1507.03	91.2377	1507.03	581.072	1507.03	214.132
1505.4	171.265	1505.4	89.8556	1505.4	558.756	1505.4	177.266
1503.76	146.958	1503.76	65.3347	1503.76	553.085	1503.76	205.855
1502.12	156.36	1502.12	73.4849	1502.12	558.503	1502.12	208.534
1500.48	142.849	1500.48	69.3867	1500.48	544.521	1500.48	188.047
1498.84	145.511	1498.84	73.4516	1498.84	491.759	1498.84	197.541
1497.21	154.907	1497.21	80.2345	1497.21	502.727	1497.21	177.066
1495.56	133.324	1495.56	77.4972	1495.56	524.766	1495.56	167.493
1493.93	152.144	1493.93	76.1203	1493.93	460.97	1493.93	160.648
1492.29	130.572	1492.29	66.5901	1492.29	477.473	1492.29	175.584
1490.64	146.692	1490.64	69.2924	1490.64	430.32	1490.64	174.183
1489	122.44	1489	65.2016	1489	453.74	1489	165.981
1487.36	135.864	1487.36	66.5448	1487.36	441.189	1487.36	171.384
1485.72	118.349	1485.72	67.8875	1485.72	434.175	1485.72	176.785
1484.08	129.079	1484.08	78.7316	1484.08	457.578	1484.08	156.351
1482.44	125.017	1482.44	69.2138	1482.44	453.328	1482.44	168.549
1480.79	100.797	1480.79	71.9117	1480.79	404.862	1480.79	153.562
1479.15	108.836	1479.15	62.3998	1479.15	396.482	1479.15	149.451
1477.51	88.6613	1477.51	71.8791	1477.51	412.965	1477.51	149.417
1475.86	119.531	1475.86	62.3714	1475.86	386.636	1475.86	153.457
1474.22	118.161	1474.22	48.8013	1474.22	376.884	1474.22	141.203
1472.57	100.683	1472.57	59.6325	1472.57	389.22	1472.57	138.456
1470.93	106.028	1470.93	51.4891	1470.93	346.355	1470.93	126.211
1469.28	88.5606	1469.28	50.1227	1469.28	353.174	1469.28	142.463
1467.64	104.639	1467.64	46.0482	1467.64	354.473	1467.64	141.075
1465.99	88.5203	1465.99	47.3918	1465.99	314.403	1465.99	130.193
1464.35	105.932	1464.35	48.7348	1464.35	339.147	1464.35	139.655
1462.7	103.227	1462.7	48.7237	1462.7	318.394	1462.7	135.556
1461.05	100.523	1461.05	52.772	1461.05	308.676	1461.05	115.196
1459.4	95.1397	1459.4	48.7015	1459.4	318.25	1459.4	136.849
1457.76	92.4387	1457.76	59.5105	1457.76	292.007	1457.76	124.626
1456.11	91.0782	1456.11	40.5661	1456.11	293.317	1456.11	123.244
1454.46	80.3448	1454.46	41.9087	1454.46	247.817	1454.46	109.675
1452.81	76.3102	1452.81	51.3603	1452.81	276.666	1452.81	120.48
1451.16	97.7083	1451.16	47.2948	1451.16	288.988	1451.16	125.866
1449.51	85.6426	1449.51	48.635	1449.51	277.916	1449.51	116.366
1447.86	90.9745	1447.86	49.9745	1447.86	276.477	1447.86	110.928
1446.21	82.9284	1446.21	40.5107	1446.21	283.29	1446.21	106.846
1444.56	70.8743	1444.56	48.6017	1444.56	257.103	1444.56	110.878
1442.91	73.532	1442.91	40.4922	1442.91	263.917	1442.91	97.3338
1441.26	80.1984	1441.26	41.8324	1441.26	237.746	1441.26	94.6085
1439.6	78.8438	1439.6	44.5211	1439.6	236.318	1439.6	114.856
1437.95	72.1456	1437.95	49.9062	1437.95	256.868	1437.95	91.8635
1436.3	73.4649	1436.3	57.9858	1436.3	230.717	1436.3	105.349
1434.64	72.1127	1434.64	40.446	1434.64	234.783	1434.64	105.325
1432.99	84.1123	1432.99	43.1325	1432.99	247.083	1432.99	101.251
1431.34	73.4146	1431.34	37.7323	1431.34	231.931	1431.34	114.725
1429.68	62.7218	1429.68	33.6819	1429.68	211.297	1429.68	102.554
1428.03	66.71	1428.03	36.3681	1428.03	209.877	1428.03	105.229
1426.37	58.6914	1426.37	36.3598	1426.37	212.572	1426.37	102.507
1424.72	65.346	1424.72	32.3125	1424.72	216.637	1424.72	98.4381
1423.06	61.3312	1423.06	47.1116	1423.06	228.924	1423.06	79.5414
1421.41	62.6501	1421.41	32.2977	1421.41	198.721	1421.41	86.2624
1419.75	58.6377	1419.75	48.4355	1419.75	202.786	1419.75	101.066
1418.09	62.6215	1418.09	25.5573	1418.09	210.959	1418.09	105.084
1416.43	66.6033	1416.43	26.8963	1416.43	209.541	1416.43	90.244
1414.78	71.9151	1414.78	33.6127	1414.78	191.693	1414.78	82.1437
1413.12	55.9212	1413.12	36.2933	1413.12	191.649	1413.12	74.047
1411.46	51.9149	1411.46	32.2534	1411.46	216.24	1411.46	75.3761
1409.8	55.8956	1409.8	29.5588	1409.8	199.771	1409.8	87.47
1408.14	53.2217	1408.14	41.6415	1408.14	165.526	1408.14	75.3415
1406.48	59.8607	1406.48	37.6031	1406.48	170.959	1406.48	82.0497
1404.82	53.1973	1404.82	26.8532	1404.82	177.756	1404.82	67.2384
1403.16	50.5259	1403.16	25.5047	1403.16	185.918	1403.16	88.7344
1401.5	55.8316	1401.5	24.1568	1401.5	170.841	1401.5	71.2401
1399.84	51.8317	1399.84	30.86	1399.84	161.237	1399.84	79.2868
1398.18	47.8337	1398.18	29.5114	1398.18	165.299	1398.18	76.5815
1396.52	59.7784	1396.52	33.528	1396.52	165.261	1396.52	79.2504
1394.85	61.0928	1394.85	22.7938	1394.85	176.147	1394.85	79.2323
1393.19	57.0954	1393.19	33.5127	1393.19	156.994	1393.19	80.5567
1391.53	62.3923	1391.53	30.8246	1391.53	167.877	1391.53	71.1421
1389.86	54.4148	1389.86	29.4776	1389.86	162.38	1389.86	63.0738
1388.2	59.7099	1388.2	36.1688	1388.2	174.621	1388.2	67.0844
1386.54	51.7367	1386.54	32.1426	1386.54	178.672	1386.54	87.1897
1384.87	59.6825	1384.87	29.4573	1384.87	141.814	1384.87	54.9839
1383.21	55.6908	1383.21	40.1598	1383.21	147.235	1383.21	65.6974
1381.54	51.701	1381.54	30.7821	1381.54	145.838	1381.54	84.4487
1379.88	35.7848	1379.88	29.437	1379.88	173.058	1379.88	79.0687
1378.21	47.7021	1378.21	24.0793	1378.21	168.931	1378.21	87.0896
1376.54	42.3921	1376.54	26.7486	1376.54	174.34	1376.54	83.051
1374.88	47.6802	1374.88	32.091	1374.88	157.959	1374.88	81.6926
1373.21	45.0209	1373.21	29.41	1373.21	179.706	1373.21	70.9625
1371.54	50.3059	1371.54	17.3746	1371.54	178.303	1371.54	76.3006
1369.87	47.6473	1369.87	29.3964	1369.87	166.015	1369.87	72.2682
1368.2	58.2222	1368.2	44.0845	1368.2	165.977	1368.2	74.9275
1366.54	51.5941	1366.54	40.0676	1366.54	157.778	1366.54	77.5857
1364.87	51.5823	1364.87	28.0409	1364.87	149.582	1364.87	77.5678
1363.2	51.5704	1363.2	24.0295	1363.2	156.346	1363.2	65.5163
1361.53	47.5925	1361.53	36.0359	1361.53	150.873	1361.53	76.1953
1359.86	44.9381	1359.86	33.3589	1359.86	157.633	1359.86	86.8694
1358.19	48.892	1358.19	33.3512	1358.19	154.879	1358.19	72.1518
1356.51	48.8807	1356.51	14.6712	1356.51	162.993	1356.51	78.8144
1354.84	62.0774	1354.84	30.669	1354.84	160.24	1354.84	90.816
1353.17	48.8582	1353.17	30.6619	1353.17	175.137	1353.17	77.4428
1351.5	50.1671	1351.5	38.6518	1351.5	156.094	1351.5	69.4155
1349.82	59.3947	1349.82	27.9828	1349.82	176.413	1349.82	68.0649
1348.15	52.7831	1348.15	22.6475	1348.15	176.372	1348.15	88.0637
1346.48	43.536	1346.48	38.6251	1346.48	184.47	1346.48	73.3695
1344.8	60.6726	1344.8	37.2846	1344.8	179.003	1344.8	68.0178
1343.13	56.7026	1343.13	35.9447	1343.13	176.25	1343.13	81.3359
1341.46	52.7344	1341.46	33.2744	1341.46	170.788	1341.46	67.9864
1339.78	63.2667	1339.78	30.6054	1339.78	204.627	1339.78	79.9656
1338.11	59.2988	1338.11	25.2769	1338.11	177.483	1338.11	75.9497
1336.43	56.6503	1336.43	34.5814	1336.43	170.67	1336.43	71.9358
1334.75	50.0515	1334.75	37.233	1334.75	162.505	1334.75	86.5694
1333.08	50.0399	1333.08	35.8949	1333.08	162.467	1333.08	73.2341
1331.4	60.5606	1331.4	37.2157	1331.4	167.844	1331.4	69.2235
1329.72	48.7005	1329.72	19.9324	1329.72	162.392	1329.72	78.5239
1328.04	57.9008	1328.04	39.8556	1328.04	150.178	1328.04	65.1997
1326.37	53.9405	1326.37	29.2207	1326.37	159.612	1326.37	77.1573
1324.69	52.6127	1324.69	35.8534	1324.69	154.166	1324.69	73.1495
1323.01	63.1207	1323.01	33.19	1323.01	151.426	1323.01	63.8248
1321.33	63.1061	1321.33	27.8731	1321.33	154.094	1321.33	62.4807
1319.65	61.7771	1319.65	34.5016	1319.65	182.438	1319.65	65.1243
1317.97	48.6218	1317.97	33.1669	1317.97	175.64	1317.97	69.0956
1316.29	44.6691	1316.29	25.201	1316.29	153.988	1316.29	83.6925
1314.61	47.2858	1314.61	34.4776	1314.61	136.396	1314.61	65.0791
1312.93	39.3957	1312.93	27.8409	1312.93	153.916	1312.93	77.0146
1311.25	40.6994	1311.25	23.8581	1311.25	139.032	1311.25	76.9968
1309.56	36.7523	1309.56	23.8526	1309.56	124.156	1309.56	70.3428
1307.88	39.3683	1307.88	31.796	1307.88	129.524	1307.88	63.6919
1306.2	43.2951	1306.2	34.4377	1306.2	134.889	1306.2	74.2901
1304.52	52.4668	1304.52	23.836	1304.52	130.812	1304.52	55.7046
1302.83	47.2091	1302.83	27.8022	1302.83	129.434	1302.83	42.4318
1301.15	53.7535	1301.15	21.1777	1301.15	140.187	1301.15	51.7017
1299.46	51.1195	1299.46	21.1728	1299.46	140.155	1299.46	71.5704
1297.78	30.1404	1297.78	25.1369	1297.78	148.206	1297.78	55.653
1296.09	47.1654	1296.09	17.1949	1296.09	145.478	1296.09	60.9391
1294.41	49.7741	1294.41	31.7371	1294.41	126.59	1294.41	62.2495
1292.72	43.2149	1292.72	25.1194	1292.72	130.6	1292.72	78.1248
1291.04	39.2771	1291.04	22.47	1291.04	134.608	1291.04	55.6014
1289.35	39.268	1289.35	27.7506	1289.35	122.465	1289.35	59.5591
1287.66	41.8761	1287.66	15.8538	1287.66	102.255	1287.66	50.2826
1285.97	44.4831	1285.97	27.7378	1285.97	117.027	1285.97	58.2085
1284.29	37.9326	1284.29	23.7697	1284.29	119.69	1284.29	54.2271
1282.6	30.0775	1282.6	19.8035	1282.6	107.561	1282.6	44.9584
1280.91	43.1447	1280.91	22.4387	1280.91	111.569	1280.91	51.5579
1279.22	39.2133	1279.22	30.3512	1279.22	107.511	1279.22	59.4761
1277.53	28.7497	1277.53	17.1511	1277.53	118.235	1277.53	56.8195
1275.84	30.0496	1275.84	18.4661	1275.84	111.491	1275.84	63.4117
1274.15	32.655	1274.15	30.3301	1274.15	104.751	1274.15	62.0762
1272.46	24.812	1272.46	10.5471	1272.46	111.439	1272.46	55.4594
1270.77	35.251	1270.77	19.7713	1270.77	107.386	1270.77	48.8457
1269.08	28.7163	1269.08	17.1311	1269.08	114.072	1269.08	59.3932
1267.39	26.0997	1267.39	13.1747	1267.39	115.387	1267.39	48.823
1265.69	37.8357	1265.69	18.4403	1265.69	115.36	1265.69	62.004
1264	22.1744	1264	30.2877	1264	103.263	1264	60.6706
1262.31	36.514	1262.31	21.0648	1262.31	103.239	1262.31	61.9751
1260.62	27.3791	1260.62	23.6924	1260.62	126.003	1260.62	67.2339
1258.92	41.7109	1258.92	31.5825	1258.92	116.593	1258.92	59.3102
1257.23	39.0948	1257.23	24.997	1257.23	101.827	1257.23	56.661
1255.53	31.2686	1255.53	23.6759	1255.53	105.822	1255.53	59.2826
1253.84	41.6817	1253.84	17.0953	1253.84	111.154	1253.84	57.9517
1252.14	32.5563	1252.14	19.7207	1252.14	99.0783	1252.14	46.0872
1250.45	39.0584	1250.45	17.0873	1250.45	103.071	1250.45	53.9753
1248.75	40.3509	1248.75	23.6538	1248.75	120.444	1248.75	57.9112
1247.05	32.5335	1247.05	30.2172	1247.05	104.361	1247.05	53.9501
1245.36	24.7197	1245.36	23.6428	1245.36	98.9859	1245.36	55.2531
1243.66	40.3227	1243.66	19.6977	1243.66	112.336	1243.66	55.2402
1241.96	32.5107	1241.96	21.006	1241.96	102.951	1241.96	59.1721
1240.26	28.6028	1240.26	30.1891	1240.26	104.263	1240.26	48.6413
1238.56	31.1957	1238.56	13.1226	1238.56	108.248	1238.56	74.9163
1236.87	36.3865	1236.87	24.9271	1236.87	104.215	1236.87	56.5026
1235.17	38.9764	1235.17	14.4281	1235.17	90.8327	1235.17	64.3717
1233.47	24.6793	1233.47	11.8021	1233.47	101.495	1233.47	42.0288
1231.77	32.4652	1231.77	17.0435	1231.77	89.4551	1231.77	63.0285
1230.07	33.7559	1230.07	31.4575	1230.07	94.7736	1230.07	53.8243
1228.37	24.662	1228.37	19.6563	1228.37	106.762	1228.37	59.0616
1226.66	36.3355	1226.66	14.4113	1226.66	97.3977	1226.66	60.36
1224.96	31.1375	1224.96	20.957	1224.96	89.3715	1224.96	61.6578
1223.26	25.9418	1223.26	35.3566	1223.26	106.687	1223.26	64.2665
1221.56	28.5293	1221.56	24.8747	1221.56	129.328	1221.56	62.9402
1219.86	35.0051	1219.86	19.6334	1219.86	83.977	1219.86	61.6145
1218.15	34.9969	1218.15	35.3318	1218.15	97.2839	1218.15	52.4256
1216.45	25.9175	1216.45	27.4738	1216.45	106.587	1216.45	45.8617
1214.74	42.754	1214.74	17.0036	1214.74	89.2461	1214.74	53.7111
1213.04	29.7912	1213.04	23.538	1213.04	86.5618	1213.04	57.6277
1211.33	37.5541	1211.33	20.9178	1211.33	111.838	1211.33	56.3048
1209.63	22.0093	1209.63	22.2199	1209.63	101.163	1209.63	64.1462
1207.92	24.5929	1207.92	15.681	1207.92	95.8165	1207.92	69.3664
1206.22	28.4693	1206.22	10.4515	1206.22	106.438	1206.22	52.3397
1204.51	31.0501	1204.51	23.5104	1204.51	90.451	1204.51	52.3275
1202.8	28.4559	1202.8	15.67	1202.8	98.4089	1202.8	58.8546
1201.1	32.3287	1201.1	23.4994	1201.1	94.3972	1201.1	61.456
1199.39	34.9068	1199.39	10.4417	1199.39	98.3627	1199.39	54.9052
1197.68	33.6061	1197.68	23.4884	1197.68	100.997	1197.68	44.4367
1195.97	41.3516	1195.97	19.5691	1195.97	102.302	1195.97	49.6529
1194.26	27.1306	1194.26	14.3473	1194.26	104.935	1194.26	54.8666
1192.55	25.8327	1192.55	20.8639	1192.55	87.6466	1192.55	61.3839
1190.84	28.4093	1190.84	20.859	1190.84	95.5921	1190.84	52.2294
1189.13	32.2757	1189.13	20.8541	1189.13	75.6593	1189.13	74.4094
1187.42	21.9423	1187.42	18.2431	1187.42	87.5849	1187.42	62.6458
1185.71	24.518	1185.71	16.936	1185.71	95.5248	1185.71	58.7167
1184	32.2529	1184	13.0246	1184	83.5645	1184	44.3533
1182.29	24.5065	1182.29	16.928	1182.29	91.5016	1182.29	54.7765
1180.58	36.1063	1180.58	10.4148	1180.58	71.5931	1180.58	45.6364
1178.87	36.0978	1178.87	24.7294	1178.87	91.4586	1178.87	48.2328
1177.15	21.9114	1177.15	24.7235	1177.15	87.4616	1177.15	53.4346
1175.44	29.6379	1175.44	11.7084	1175.44	90.0907	1175.44	54.725
1173.72	29.6309	1173.72	29.9144	1173.72	88.745	1173.72	67.7389
1172.01	29.6239	1172.01	16.9042	1172.01	97.9938	1172.01	53.3969
1170.3	24.4662	1170.3	20.8003	1170.3	84.7315	1170.3	44.27
1168.58	24.4604	1168.58	25.9942	1168.58	82.0643	1168.58	35.1473
1166.87	34.7514	1166.87	18.1917	1166.87	83.3683	1166.87	48.1535
1165.15	39.8903	1165.15	25.982	1165.15	85.9947	1165.15	57.2501
1163.44	32.1621	1163.44	19.4819	1163.44	87.2971	1163.44	58.5375
1161.72	30.8683	1161.72	11.6864	1161.72	103.145	1161.72	53.3216
1160	23.1458	1160	16.8764	1160	85.9339	1160	50.7086
1158.28	20.5692	1158.28	23.3618	1158.28	81.9485	1158.28	53.2965
1156.57	21.8496	1156.57	20.7611	1156.57	97.7864	1156.57	40.2878
1154.85	24.4144	1154.85	11.6754	1154.85	96.4423	1154.85	66.2644
1153.13	26.978	1153.13	20.7513	1153.13	92.4571	1153.13	37.6709
1151.41	19.2654	1151.41	24.6364	1151.41	72.6277	1151.41	58.441
1149.69	28.2493	1149.69	23.3343	1149.69	88.4529	1149.69	44.145
1147.97	28.2427	1147.97	10.3683	1147.97	95.0315	1147.97	53.2212
1146.25	34.6533	1146.25	9.07015	1146.25	88.4112	1146.25	53.2086
1144.53	29.5125	1144.53	15.5452	1144.53	87.0711	1144.53	50.6011
1142.81	34.6369	1142.81	12.9512	1142.81	89.6885	1142.81	45.4006
1141.09	25.6509	1141.09	20.7171	1141.09	79.1182	1141.09	38.9056
1139.37	23.0804	1139.37	12.9451	1139.37	101.511	1139.37	50.5653
1137.64	25.6388	1137.64	12.9421	1137.64	81.7169	1137.64	42.776
1135.92	26.9144	1135.92	23.2903	1135.92	79.0622	1135.92	41.4699
1134.2	24.3454	1134.2	25.8719	1134.2	89.5827	1134.2	44.0514
1132.47	29.4638	1132.47	23.2793	1132.47	102.732	1132.47	64.7661
1130.75	15.3688	1130.75	20.6878	1130.75	100.075	1130.75	42.7356
1129.03	20.4869	1129.03	18.0975	1129.03	80.304	1129.03	46.6096
1127.3	26.8826	1127.3	23.2628	1127.3	92.1304	1127.3	42.7154
1125.58	30.7157	1125.58	15.5048	1125.58	86.8452	1125.58	50.4699
1123.85	37.1061	1123.85	24.5435	1123.85	80.2471	1123.85	41.4014
1122.12	17.9091	1122.12	12.9146	1122.12	76.2825	1122.12	49.1525
1120.4	26.8572	1120.4	21.9496	1120.4	77.5794	1120.4	32.3295
1118.67	26.8509	1118.67	16.781	1118.67	69.6734	1118.67	42.6649
1116.95	25.5662	1116.95	19.3581	1116.95	69.657	1116.95	55.5805
1115.22	19.1701	1115.22	30.9657	1115.22	76.2103	1115.22	55.5674
1113.49	33.2204	1113.49	23.2188	1113.49	101.152	1113.49	63.306
1111.76	28.1029	1111.76	11.6067	1111.76	77.4876	1111.76	51.6661
1110.03	26.8191	1110.03	14.1826	1110.03	77.4693	1110.03	52.9452
1108.3	21.7056	1108.3	19.3353	1108.3	94.5164	1108.3	49.0596
1106.57	26.8064	1106.57	16.7533	1106.57	82.6823	1106.57	42.5943
1104.84	34.4572	1104.84	15.4609	1104.84	90.5353	1104.84	49.0363
1103.11	35.725	1103.11	16.7453	1103.11	68.2134	1103.11	50.3148
1101.38	19.1338	1101.38	23.1803	1101.38	87.8695	1101.38	59.3317
1099.65	20.4046	1099.65	21.8874	1099.65	83.9151	1099.65	49.0015
1097.92	35.6996	1097.92	11.5847	1097.92	86.517	1097.92	48.9899
1096.19	30.5924	1096.19	16.7294	1096.19	87.807	1096.19	38.6671
1094.46	29.3107	1094.46	19.2986	1094.46	90.4067	1094.46	46.3895
1092.72	30.5779	1092.72	14.149	1092.72	99.5547	1092.72	50.2433
1090.99	24.2018	1090.99	19.2895	1090.99	85.1253	1090.99	48.9434
1089.26	25.4695	1089.26	28.2845	1089.26	85.1051	1089.26	34.7674
1087.52	30.5561	1087.52	14.1389	1087.52	87.7029	1087.52	42.4834
1085.79	28.0031	1085.79	20.5608	1085.79	85.0647	1085.79	56.631
1084.05	26.7239	1084.05	16.7017	1084.05	71.9608	1084.05	65.6249
1082.32	27.9898	1082.32	17.9822	1082.32	104.645	1082.32	50.1718
1080.58	24.1673	1080.58	23.1144	1080.58	91.543	1080.58	54.0184
1078.85	35.6065	1078.85	19.2575	1078.85	90.2138	1078.85	48.8622
1077.11	35.5981	1077.11	17.9694	1077.11	99.3423	1077.11	47.565
1075.37	26.6922	1075.37	14.1154	1075.37	91.4777	1075.37	57.8356
1073.63	27.9566	1073.63	20.5267	1073.63	82.3104	1073.63	53.9671
1071.9	44.4659	1071.9	12.8261	1071.9	96.6591	1071.9	56.5235
1070.16	36.8344	1070.16	20.5169	1070.16	62.6829	1070.16	44.9512
1068.42	35.5558	1068.42	8.97401	1068.42	90.0852	1068.42	46.2245
1066.68	27.9301	1066.68	24.3522	1066.68	95.2849	1066.68	53.9158
1064.94	26.6542	1064.94	11.5325	1064.94	97.8722	1064.94	56.4698
1063.2	25.3789	1063.2	32.0272	1063.2	83.4977	1063.2	46.1916
1061.46	27.9101	1061.46	24.3349	1061.46	88.6952	1061.46	48.7462
1059.72	26.6351	1059.72	25.6095	1059.72	95.1943	1059.72	46.1696
1057.98	32.969	1057.98	10.2414	1057.98	89.9567	1057.98	44.8764
1056.24	27.8902	1056.24	16.6383	1056.24	79.508	1056.24	43.5839
1054.5	22.8138	1054.5	21.7526	1054.5	87.3077	1054.5	52.5445
1052.75	34.2126	1052.75	24.3059	1052.75	96.4065	1052.75	46.1256
1051.01	32.9376	1051.01	15.3475	1051.01	97.686	1051.01	56.3623
1049.27	27.8636	1049.27	19.1797	1049.27	97.6627	1049.27	40.981
1047.52	22.7921	1047.52	24.2886	1047.52	98.9413	1047.52	43.532
1045.78	24.0526	1045.78	17.8926	1045.78	88.5053	1045.78	56.3221
1044.04	29.1093	1044.04	17.8883	1044.04	101.497	1044.04	52.4694
1042.29	30.3677	1042.29	20.4389	1042.29	71.5511	1042.29	53.7364
1040.54	27.8305	1040.54	12.7713	1040.54	78.0371	1040.54	58.8401
1038.8	31.618	1038.8	16.5987	1038.8	75.4179	1038.8	54.9896
1037.05	20.2307	1037.05	20.4243	1037.05	77.9999	1037.05	58.812
1035.31	25.2823	1035.31	19.1432	1035.31	75.3819	1035.31	44.7376
1033.56	30.3315	1033.56	26.7941	1033.56	76.6633	1033.56	63.8956
1031.81	27.7973	1031.81	19.1341	1031.81	75.346	1031.81	44.7163
1030.07	24.001	1030.07	20.4048	1030.07	79.2242	1030.07	38.3191
1028.32	32.8357	1028.32	20.3999	1028.32	76.6084	1028.32	57.4649
1026.57	26.5148	1026.57	11.4722	1026.57	71.3976	1026.57	60.0046
1024.82	31.5577	1024.82	17.8414	1024.82	88.2523	1024.82	54.8847
1023.07	23.9781	1023.07	21.6594	1023.07	83.0412	1023.07	33.1782
1021.32	20.1873	1021.32	25.4756	1021.32	83.0213	1021.32	35.7218
1019.57	23.9667	1019.57	15.2817	1019.57	84.2984	1019.57	58.6718
1017.82	30.2664	1017.82	19.0975	1017.82	75.2021	1017.82	51.0067
1016.07	21.4336	1016.07	14.0015	1016.07	73.8879	1016.07	29.3219
1014.32	17.647	1014.32	20.361	1014.32	73.8702	1014.32	47.1587
1012.56	21.4233	1012.56	22.9006	1012.56	63.4873	1012.56	31.8564
1010.81	26.4578	1010.81	12.7195	1010.81	79.0163	1010.81	38.2185
1009.06	32.7495	1009.06	12.7165	1009.06	75.1123	1009.06	50.9458
1007.31	27.7045	1007.31	17.7988	1007.31	88.0416	1007.31	40.7469
1005.55	25.1798	1005.55	6.3552	1005.55	73.7819	1005.55	48.3754
1003.8	23.9151	1003.8	15.2488	1003.8	67.2937	1003.8	40.7274
1002.04	20.1342	1002.04	13.9748	1002.04	62.1024	1002.04	29.2658
1000.29	31.4522	1000.29	20.322	1000.29	71.142	1000.29	47.0685
998.535	25.1557	998.535	17.7775	998.535	65.9522	998.535	39.4263
996.779	28.9222	996.779	13.9647	996.779	73.6937	996.779	50.8605
995.023	26.4009	995.023	15.2306	995.023	69.7983	995.023	45.7635
993.266	26.3945	993.266	15.2269	993.266	82.7041	993.266	47.0234
991.51	26.3882	991.51	7.61164	991.51	69.7649	991.51	38.118
989.752	18.8442	989.752	21.5612	989.752	63.29	989.752	49.5415
987.994	25.1196	987.994	19.02	987.994	72.3141	987.994	38.0997
986.236	32.6476	986.236	7.60617	986.236	73.5878	986.236	60.9449
984.477	20.0861	984.477	17.7435	984.477	85.1865	984.477	43.159
982.719	23.8465	982.719	17.7392	982.719	77.4237	982.719	49.494
980.959	16.3121	980.959	13.9346	980.959	76.115	980.959	31.7193
979.199	23.835	979.199	16.4642	979.199	74.807	979.199	50.7388
977.438	23.8293	977.438	17.7265	977.438	76.0785	977.438	49.4584
975.678	25.0775	975.678	13.9246	975.678	78.6386	975.678	49.4466
973.916	25.0714	973.916	13.9213	973.916	78.6197	973.916	45.632
972.154	36.3449	972.154	10.1221	972.154	85.0435	972.154	51.9573
970.393	25.0594	970.393	16.4445	970.393	81.1584	970.393	44.3432
968.631	18.79	968.631	16.4405	968.631	51.5168	968.631	51.9324
966.867	23.795	966.867	12.6435	966.867	75.969	966.867	40.5228
965.104	21.2852	965.104	7.5843	965.104	66.9397	965.104	48.1093
963.34	31.2942	963.34	20.2199	963.34	69.4976	963.34	46.832
961.576	25.0293	961.576	18.9516	961.576	69.4809	961.576	43.0245
959.811	28.7768	959.811	11.3682	959.811	84.9006	959.811	41.749
958.047	31.2716	958.047	17.6797	958.047	96.4548	958.047	45.5335
956.281	28.763	956.281	16.4129	956.281	63.002	956.281	50.5806
954.516	22.5047	954.516	16.409	954.516	73.2704	954.516	37.9263
952.748	27.4992	952.748	15.1431	952.748	87.3893	952.748	51.8202
950.982	22.4939	950.982	18.9243	950.982	95.0773	950.982	51.8077
949.215	27.4859	949.215	22.7037	949.215	83.4937	949.215	34.1091
947.447	28.7284	947.447	21.4372	947.447	89.8947	947.447	50.5198
945.68	37.4628	945.68	23.9535	945.68	86.0213	945.68	50.5076
943.91	28.7146	943.91	26.4686	943.91	71.8811	943.91	51.7578
942.143	19.9705	942.143	15.1212	942.143	88.5465	942.143	53.0075
940.373	41.1793	940.373	18.897	940.373	83.3933	940.373	52.9947
938.604	34.9316	938.604	18.8925	938.604	80.8079	938.604	65.5967
936.834	29.9342	936.834	16.3695	936.834	98.7414	936.834	42.8798
935.062	29.927	935.062	27.6956	935.062	91.0253	935.062	39.0869
933.291	43.633	933.291	20.1374	933.291	94.8486	933.291	39.0775
931.52	26.1735	931.52	11.3246	931.52	76.8857	931.52	45.3693
929.748	22.429	929.748	16.3538	929.748	96.084	929.748	50.3982
927.977	23.6694	927.977	25.1535	927.977	79.4103	927.977	41.5685
926.203	32.3818	926.203	22.6327	926.203	78.1107	926.203	35.2618
924.43	33.6192	924.43	25.1414	924.43	83.2126	924.43	39.0304
922.656	29.8765	922.656	18.8515	922.656	78.073	922.656	62.9371
920.883	28.6248	920.883	20.1034	920.883	78.0542	920.883	51.596
919.109	27.3736	919.109	15.0739	919.109	84.4317	919.109	47.8091
917.334	29.8549	917.334	15.0703	917.334	72.9007	917.334	44.0241
915.559	27.3604	915.559	26.3667	915.559	93.3415	915.559	31.4382
913.783	23.6237	913.783	18.8288	913.783	81.8139	913.783	35.2023
912.006	26.1041	912.006	26.3539	912.006	69.0138	912.006	47.763
910.23	27.3406	910.23	18.8197	910.23	72.8303	910.23	43.9816
908.453	39.7585	908.453	25.0869	908.453	75.3675	908.453	59.0467
906.676	28.5695	906.676	17.5566	906.676	71.518	906.676	43.9603
904.898	28.5626	904.898	16.2986	904.898	76.6079	904.898	47.7168
903.119	32.2804	903.119	13.7878	903.119	74.0365	903.119	46.4499
901.342	27.3076	901.342	12.5313	901.342	76.5709	901.342	41.4183
899.562	24.8191	899.562	13.7811	899.562	70.173	899.562	46.4275
897.783	31.0163	897.783	16.2828	897.783	62.5027	897.783	50.1797
896.002	23.5667	896.002	12.5222	896.002	84.1669	896.002	43.8966
894.223	31.0013	894.223	17.5269	894.223	65.0224	894.223	58.9327
892.441	26.0348	892.441	18.7743	892.441	89.2248	892.441	35.1003
890.66	27.268	890.66	13.7645	890.66	91.7519	890.66	48.8779
888.879	22.3048	888.879	12.5101	888.879	62.4271	888.879	46.3601
887.096	26.0159	887.096	23.7635	887.096	66.2332	887.096	66.3917
885.314	21.0554	885.314	15.0049	885.314	82.7715	885.314	48.8424
883.531	23.5268	883.531	12.501	883.531	63.6549	883.531	35.0579
881.748	22.2832	881.748	23.7462	881.748	67.4579	881.748	48.8188
879.963	30.9414	879.963	9.99599	879.963	80.1664	879.963	43.8011
878.18	22.2724	878.18	14.9903	878.18	72.5139	878.18	42.5394
876.395	27.2152	876.395	16.2356	876.395	66.137	876.395	40.0273
874.609	18.5513	874.609	23.7232	874.609	85.1944	874.609	45.0199
872.824	8.65519	872.824	17.476	872.824	69.9187	872.824	41.2582
871.037	25.9593	871.037	19.9678	871.037	62.2761	871.037	41.2482
869.252	22.2454	869.252	27.449	869.252	63.5317	869.252	44.9871
867.465	17.2978	867.465	12.4738	867.465	69.8679	867.465	62.467
865.678	27.1757	865.678	11.2237	865.678	64.7709	865.678	48.7124
863.889	25.9341	863.889	22.442	863.889	67.2946	863.889	31.2184
862.102	27.1625	862.102	14.9577	862.102	76.1641	862.102	38.7014
860.312	32.0933	860.312	13.7079	860.312	65.9929	860.312	53.6695
858.523	35.7877	858.523	17.4422	858.523	77.3959	858.523	37.4348
856.734	27.1427	856.734	23.6658	856.734	76.1087	856.734	48.6534
854.943	25.9027	854.943	19.9242	854.943	84.9674	854.943	48.6416
853.154	20.9637	853.154	18.6744	853.154	73.536	853.154	44.889
851.363	29.5887	851.363	12.4466	851.363	67.1804	851.363	44.8781
849.572	25.8838	849.572	24.8872	849.572	67.1641	849.572	44.8672
847.779	17.2517	847.779	14.9287	847.779	74.7494	847.779	44.8563
845.988	22.1754	845.988	18.6563	845.988	59.5317	845.988	49.8283
844.195	22.17	844.195	16.1649	844.195	72.1805	844.195	51.0616
842.402	23.3959	842.402	18.6472	842.402	69.6309	842.402	34.8628
840.609	25.8524	840.609	9.94278	840.609	74.6768	840.609	32.3648
838.814	20.923	838.814	24.8509	838.814	78.4548	838.814	42.3129
837.021	22.1484	837.021	21.1181	837.021	64.5198	837.021	48.5236
835.227	28.2939	835.227	21.113	835.227	74.6224	835.227	37.3167
833.432	33.2065	833.432	22.3495	833.432	61.9594	833.432	37.3077
831.635	19.6731	831.635	16.1374	831.635	65.7369	831.635	52.218
829.84	19.6683	829.84	16.1335	829.84	60.6654	829.84	33.5606
828.043	20.8925	828.043	17.3703	828.043	60.6507	828.043	42.2512
826.246	15.9727	826.246	13.6448	826.246	70.7419	826.246	38.5138
824.449	31.9377	824.449	14.8816	824.449	84.617	824.449	50.9252
822.65	25.7896	822.65	19.8372	822.65	70.7075	822.65	50.9128
820.854	24.5555	820.854	12.3953	820.854	51.7554	820.854	32.2783
819.055	24.5495	819.055	21.0668	819.055	51.7428	819.055	45.9233
817.256	28.2251	817.256	9.91138	817.256	78.2261	817.256	35.9852
815.455	22.0838	815.455	12.3862	815.455	84.5141	815.455	33.4953
813.656	39.2506	813.656	18.5748	813.656	69.3603	813.656	31.0066
811.855	18.3942	811.855	16.0942	811.855	75.6474	811.855	45.8786
810.055	26.9716	810.055	19.8035	810.055	56.7217	810.055	52.0657
808.254	22.0623	808.254	16.0864	808.254	66.7893	808.254	47.0956
806.451	15.93	806.451	19.7938	806.451	62.9934	806.451	43.3669
804.65	26.9519	804.65	18.5522	804.65	65.4972	804.65	44.5951
802.848	26.9454	802.848	14.8381	802.848	76.8145	802.848	48.2996
801.043	29.3878	801.043	18.5431	801.043	76.7958	801.043	39.6208
799.24	15.9145	799.24	17.3027	799.24	83.0702	799.24	43.3246

## Sheet: Figure S3
CNT-o		CNT-e
Temperature (oC)	Weight (%)	Temperature (oC)	Weight (%)
47.95	100	50.729	100
48.926	100	52.142	99.9752
49.899	100	53.484	99.9504
50.872	99.9943	54.787	99.971
51.867	100	55.974	99.9628
52.852	100	57.215	99.9462
53.855	100.008	58.352	99.9255
54.898	99.9866	59.464	99.8759
55.907	99.9943	60.522	99.8469
56.899	99.9886	61.542	99.8097
57.936	99.9752	62.537	99.8014
58.957	99.9924	63.48	99.8097
59.993	99.9866	64.452	99.7973
61.004	99.9905	65.371	99.7559
62.04	99.9886	66.277	99.7435
63.083	99.9866	67.182	99.7559
64.097	99.9924	68.082	99.7476
65.132	99.9886	68.98	99.7311
66.196	99.9866	69.841	99.7104
67.195	99.9886	70.756	99.7062
68.229	99.9809	71.664	99.669
69.252	99.979	72.556	99.6731
70.257	99.9847	73.48	99.6731
71.291	99.9714	74.386	99.6607
72.301	99.9676	75.307	99.669
73.305	99.9618	76.246	99.6317
74.316	99.9542	77.17	99.6069
75.314	99.9561	78.098	99.6731
76.299	99.9428	79.062	99.6111
77.322	99.9332	80.008	99.6028
78.316	99.9237	80.964	99.5862
79.308	99.9218	81.952	99.5738
80.303	99.9179	82.929	99.5656
81.277	99.9084	83.928	99.5407
82.302	99.9008	84.896	99.5532
83.272	99.897	85.895	99.549
84.28	99.8912	86.896	99.549
85.268	99.8874	87.91	99.5573
86.258	99.876	88.924	99.5242
87.242	99.8722	89.949	99.5325
88.235	99.8588	90.946	99.4994
89.235	99.8531	91.979	99.5035
90.209	99.8512	92.986	99.4994
91.226	99.8454	94.012	99.5076
92.212	99.8416	95.039	99.52
93.23	99.8378	96.041	99.5159
94.215	99.8302	97.089	99.5076
95.206	99.8244	98.098	99.4869
96.216	99.8149	99.116	99.4994
97.208	99.8073	100.14	99.5035
98.191	99.7996	101.155	99.4911
99.212	99.792	102.159	99.4994
100.213	99.7863	103.179	99.4952
101.219	99.7882	104.184	99.4952
102.204	99.7806	105.176	99.4828
103.204	99.7634	106.18	99.4911
104.218	99.7615	107.17	99.4828
105.226	99.75	108.181	99.4787
106.217	99.7443	109.164	99.4787
107.218	99.7367	110.171	99.4745
108.233	99.7233	111.168	99.4663
109.227	99.7157	112.179	99.458
110.234	99.7118	113.165	99.4621
111.231	99.7042	114.164	99.4704
112.238	99.6966	115.139	99.4538
113.231	99.689	116.145	99.4332
114.239	99.6813	117.142	99.4373
115.245	99.6737	118.137	99.4125
116.243	99.6622	119.124	99.4042
117.237	99.6565	120.127	99.3918
118.235	99.6489	121.113	99.3835
119.243	99.6412	122.113	99.3835
120.245	99.6241	123.122	99.338
121.245	99.6145	124.114	99.3421
122.23	99.6012	125.119	99.3338
123.233	99.5974	126.119	99.3132
124.222	99.5859	127.127	99.3049
125.228	99.5783	128.112	99.2925
126.222	99.5668	129.123	99.2801
127.216	99.563	130.123	99.2801
128.199	99.5477	131.138	99.2759
129.21	99.5458	132.121	99.2594
130.199	99.5401	133.117	99.2387
131.188	99.5325	134.109	99.2304
132.178	99.5249	135.142	99.2097
133.156	99.5172	136.138	99.1973
134.159	99.5096	137.135	99.1973
135.139	99.5038	138.136	99.1808
136.137	99.4981	139.144	99.1808
137.13	99.4981	140.145	99.1684
138.122	99.4867	141.161	99.1311
139.107	99.481	142.162	99.1063
140.107	99.479	143.173	99.1104
141.109	99.4695	144.169	99.1187
142.105	99.4657	145.169	99.098
143.1	99.4523	146.177	99.0856
144.099	99.4447	147.146	99.0525
145.099	99.4237	148.169	99.0277
146.119	99.4199	149.172	99.0028
147.105	99.4084	150.178	98.9739
148.082	99.3932	151.178	98.9491
149.114	99.3817	152.194	98.9325
150.117	99.3703	153.179	98.9077
151.101	99.3627	154.178	98.887
152.111	99.3474	155.179	98.8622
153.132	99.3397	156.167	98.8539
154.127	99.3264	157.172	98.8456
155.132	99.3168	158.166	98.8291
156.126	99.3092	159.161	98.8084
157.144	99.2939	160.166	98.7753
158.146	99.2863	161.161	98.7587
159.143	99.2711	162.17	98.7339
160.13	99.2634	163.157	98.7049
161.141	99.2481	164.149	98.676
162.157	99.2272	165.162	98.647
163.159	99.2176	166.152	98.6098
164.154	99.1985	167.16	98.5891
165.154	99.1909	168.152	98.5684
166.146	99.1718	169.125	98.5394
167.161	99.1432	170.151	98.5105
168.151	99.1432	171.14	98.4857
169.145	99.126	172.128	98.4691
170.147	99.1127	173.134	98.4401
171.151	99.0917	174.137	98.3946
172.118	99.0669	175.132	98.3781
173.15	99.0497	176.122	98.3408
174.14	99.0459	177.114	98.3077
175.133	99.0211	178.144	98.2912
176.146	99.0039	179.132	98.2829
177.151	98.9829	180.142	98.2581
178.155	98.9676	181.154	98.2208
179.127	98.9466	182.166	98.1836
180.148	98.9199	183.157	98.1009
181.14	98.9028	184.172	98.0678
182.149	98.8703	185.178	98.0346
183.141	98.857	186.188	98.0015
184.125	98.836	187.19	97.9726
185.15	98.8016	188.19	97.985
186.147	98.7825	189.203	97.9602
187.137	98.7615	190.207	97.9395
188.14	98.7367	191.212	97.9022
189.13	98.7138	192.215	97.8402
190.138	98.6909	193.211	97.7823
191.133	98.6509	194.222	97.745
192.138	98.628	195.217	97.7036
193.133	98.6051	196.226	97.6457
194.127	98.5707	197.235	97.6168
195.134	98.5555	198.241	97.6085
196.133	98.5249	199.247	97.5464
197.112	98.502	200.248	97.4926
198.12	98.4734	201.242	97.4595
199.13	98.4429	202.239	97.4223
200.133	98.4123	203.242	97.3768
201.134	98.3913	204.225	97.3437
202.138	98.3589	205.243	97.3023
203.144	98.3303	206.23	97.2402
204.154	98.2921	207.245	97.2568
205.142	98.2692	208.235	97.2361
206.141	98.2425	209.214	97.2071
207.147	98.1986	210.219	97.1534
208.153	98.17	211.203	97.1078
209.154	98.1433	212.208	97.083
210.163	98.1146	213.206	97.0334
211.155	98.0688	214.188	97.0251
212.157	98.0479	215.199	97.0044
213.15	98.0116	216.193	96.9837
214.162	97.9772	217.195	96.9382
215.166	97.9429	218.211	96.8513
216.151	97.9124	219.189	96.8637
217.161	97.8761	220.201	96.843
218.133	97.838	221.209	96.7892
219.135	97.7998	222.197	96.7148
220.144	97.7616	223.206	96.7313
221.148	97.7349	224.171	96.8058
222.146	97.7044	225.198	96.8223
223.145	97.6662	226.194	96.632
224.157	97.6261	227.195	96.4955
225.15	97.5899	228.197	96.5037
226.157	97.5536	229.196	96.5203
227.124	97.5135	230.185	96.5162
228.154	97.4945	231.175	96.5162
229.144	97.4506	232.17	96.5203
230.158	97.4105	233.16	96.5327
231.159	97.3761	234.167	96.3962
232.15	97.3418	235.158	96.3714
233.15	97.3113	236.152	96.3465
234.166	97.2655	237.16	96.2638
235.168	97.2349	238.147	96.3424
236.154	97.1911	239.157	96.3093
237.17	97.1548	240.156	96.2224
238.147	97.1262	241.159	96.2224
239.155	97.0804	242.158	96.1686
240.174	97.046	243.164	96.1479
241.168	97.0136	244.165	96.1686
242.148	96.9754	245.16	96.1148
243.17	96.943	246.173	96.1065
244.174	96.8953	247.179	96.0031
245.175	96.8552	248.17	95.9452
246.176	96.8266	249.175	96.0197
247.19	96.7808	250.181	96.0031
248.187	96.7388	251.179	95.8748
249.196	96.7025	252.179	95.9079
250.199	96.6644	253.181	95.9204
251.192	96.6281	254.192	95.879
252.203	96.588	255.182	95.7962
253.191	96.548	256.181	95.7673
254.193	96.506	257.169	95.73
255.201	96.4736	258.177	95.7093
256.214	96.443	259.152	95.6886
257.205	96.3934	260.166	95.6762
258.195	96.359	261.164	95.5935
259.196	96.3228	262.154	95.6638
260.205	96.2808	263.146	95.5935
261.21	96.2408	264.149	95.548
262.2	96.2083	265.141	95.4818
263.195	96.1625	266.156	95.457
264.189	96.1358	267.149	95.4652
265.188	96.0919	268.154	95.3907
266.191	96.0671	269.147	95.3783
267.177	96.0194	270.15	95.3701
268.191	95.9908	271.144	95.3121
269.197	95.9411	272.144	95.2873
270.177	95.9144	273.122	95.2253
271.175	95.8801	274.133	95.1756
272.177	95.8324	275.128	95.126
273.173	95.8057	276.128	95.1466
274.188	95.7694	277.125	95.0846
275.185	95.7389	278.116	94.948
276.194	95.7083	279.116	94.9232
277.191	95.6568	280.112	94.9935
278.189	95.6301	281.101	94.9315
279.198	95.5862	282.084	94.9149
280.189	95.5538	283.115	94.857
281.183	95.5271	284.116	94.8529
282.17	95.4832	285.107	94.7618
283.189	95.4469	286.101	94.6998
284.186	95.4202	287.111	94.6253
285.165	95.3878	288.101	94.6046
286.166	95.3496	289.097	94.5674
287.159	95.3191	290.095	94.5343
288.173	95.279	291.11	94.4929
289.158	95.2523	292.11	94.4681
290.177	95.2065	293.108	94.4308
291.166	95.1817	294.107	94.3894
292.174	95.1416	295.102	94.3646
293.163	95.0996	296.107	94.3109
294.165	95.0672	297.11	94.2074
295.163	95.0214	298.124	94.1205
296.169	95.0042	299.112	94.0874
297.176	94.9565	300.108	94.075
298.169	94.9222	301.12	94.075
299.148	94.8706	302.115	94.046
300.143	94.8344	303.122	93.9798
301.133	94.8172	304.13	93.9095
302.142	94.7828	305.112	93.8516
303.128	94.7428	306.117	93.744
304.134	94.7046	307.124	93.6985
305.126	94.676	308.118	93.6364
306.119	94.6359	309.106	93.6199
307.112	94.5863	310.103	93.5743
308.101	94.552	311.095	93.5164
309.107	94.5214	312.097	93.4585
310.113	94.4775	313.105	93.3757
311.112	94.4279	314.092	93.3178
312.093	94.384	315.089	93.2971
313.102	94.3516	316.095	93.2434
314.103	94.3134	317.088	93.1565
315.097	94.2695	318.089	93.0778
316.089	94.2275	319.094	93.0282
317.085	94.1817	320.1	92.9827
318.087	94.1417	321.083	92.9289
319.085	94.0959	322.092	92.8627
320.076	94.0501	323.098	92.7965
321.079	94.0062	324.074	92.7137
322.069	93.9699	325.096	92.6558
323.074	93.9222	326.109	92.5813
324.07	93.8879	327.092	92.5276
325.071	93.8402	328.096	92.4531
326.082	93.7905	329.079	92.3745
327.06	93.7505	330.091	92.2959
328.073	93.7085	331.084	92.2255
329.077	93.6684	332.086	92.1345
330.062	93.6131	333.067	92.0724
331.066	93.5749	334.08	92.0062
332.057	93.5291	335.077	91.9069
333.06	93.4852	336.09	91.8366
334.066	93.4356	337.08	91.758
335.073	93.4013	338.086	91.6918
336.064	93.3421	339.082	91.5925
337.06	93.3001	340.076	91.4849
338.032	93.2524	341.076	91.4187
339.057	93.2162	342.077	91.3525
340.044	93.1704	343.079	91.2697
341.052	93.1169	344.078	91.1953
342.039	93.0769	345.069	91.1084
343.051	93.0387	346.069	91.0091
344.048	92.9834	347.066	90.9139
345.038	92.9395	348.064	90.8518
346.049	92.886	349.076	90.7856
347.034	92.846	350.066	90.707
348.045	92.8002	351.059	90.6036
349.041	92.7467	352.067	90.5001
350.049	92.6952	353.077	90.4215
351.048	92.6513	354.054	90.3305
352.036	92.6112	355.063	90.2684
353.045	92.5636	356.064	90.1567
354.043	92.5216	357.072	90.0698
355.041	92.4681	358.071	89.9871
356.05	92.43	359.075	89.9043
357.056	92.3842	360.052	89.7802
358.062	92.3384	361.077	89.685
359.053	92.2907	362.069	89.5982
360.045	92.2487	363.05	89.503
361.044	92.2124	364.079	89.3996
362.046	92.1456	365.074	89.3251
363.052	92.1208	366.083	89.2175
364.031	92.0731	367.073	89.1347
365.049	92.0311	368.083	89.0561
366.038	91.993	369.091	88.9527
367.034	91.9376	370.089	88.812
368.044	91.9033	371.088	88.7458
369.048	91.8575	372.103	88.6589
370.045	91.8289	373.096	88.5679
371.057	91.7735	374.105	88.4562
372.031	91.7258	375.108	88.3693
373.043	91.6857	376.118	88.2452
374.039	91.6438	377.111	88.1417
375.037	91.6132	378.125	88.0631
376.021	91.5674	379.119	87.9721
377.028	91.5102	380.123	87.8438
378.025	91.4797	381.13	87.7362
379.022	91.4377	382.131	87.6369
380.015	91.3995	383.097	87.5252
381.021	91.3518	384.119	87.4466
382.029	91.3136	385.127	87.4011
383.023	91.2659	386.132	87.2935
384.033	91.2316	387.128	87.1529
385.031	91.1858	388.128	87.1073
386.021	91.1476	389.119	87.0246
387.026	91.1076	390.118	86.917
388.032	91.0637	391.111	86.797
389.025	91.0121	392.125	86.7349
390.032	90.9816	393.115	86.6232
391.04	90.9358	394.11	86.5819
392.039	90.8996	395.117	86.4577
393.03	90.8633	396.119	86.346
394.015	90.8194	397.124	86.3046
395.017	90.7736	398.116	86.2343
396.038	90.7278	399.113	86.1392
397.045	90.6801	400.122	86.0729
398.041	90.6343	401.119	86.0026
399.025	90.5866	402.099	85.8619
400.037	90.5465	403.117	85.7999
401.04	90.4626	404.111	85.7461
402.035	90.4568	405.1	85.684
403.043	90.411	406.106	85.5764
404.045	90.3671	407.114	85.5268
405.053	90.3137	408.113	85.4275
406.056	90.2794	409.1	85.4068
407.058	90.2317	410.104	85.3447
408.053	90.1611	411.114	85.2661
409.065	90.0943	412.097	85.1916
410.059	90.0656	413.106	85.1379
411.077	90.0179	414.108	85.0386
412.072	89.9607	415.087	84.9972
413.082	89.9015	416.106	84.9393
414.085	89.85	417.122	84.8689
415.091	89.7909	418.098	84.8027
416.097	89.7317	419.108	84.7407
417.092	89.6821	420.107	84.662
418.1	89.6363	421.095	84.6372
419.106	89.5638	422.103	84.5296
420.1	89.5065	423.097	84.5007
421.11	89.4474	424.082	84.4262
422.114	89.3844	425.082	84.3559
423.12	89.31	426.089	84.2731
424.114	89.2508	427.093	84.2152
425.112	89.1764	428.1	84.1531
426.107	89.1115	429.095	84.0704
427.116	89.0371	430.094	84.0166
428.114	88.976	431.109	83.938
429.113	88.8921	432.098	83.8842
430.127	88.8119	433.102	83.8097
431.124	88.7489	434.094	83.7476
432.121	88.6764	435.093	83.7021
433.125	88.6096	436.084	83.6152
434.104	88.5295	437.091	83.5532
435.127	88.4475	438.084	83.487
436.131	88.373	439.088	83.4497
437.12	88.2929	440.067	83.3628
438.118	88.2146	441.059	83.2925
439.121	88.1345	442.06	83.2056
440.128	88.0467	443.061	83.1104
441.126	87.9647	444.044	83.0691
442.132	87.8864	445.055	82.9574
443.133	87.7891	446.05	82.887
444.141	87.7032	447.036	82.8167
445.142	87.6326	448.043	82.7505
446.132	87.52	449.055	82.6801
447.126	87.4647	450.056	82.5808
448.116	87.375	451.037	82.5105
449.124	87.2662	452.053	82.4277
450.119	87.1613	453.044	82.3367
451.115	87.0792	454.036	82.2746
452.115	86.9781	455.037	82.196
453.112	86.8846	456.04	82.0719
454.109	86.793	457.043	81.985
455.092	86.7052	458.04	81.9023
456.091	86.6041	459.041	81.8361
457.081	86.501	460.038	81.7492
458.1	86.4056	461.026	81.6416
459.091	86.314	462.026	81.5216
460.097	86.2072	463.023	81.4223
461.099	86.1156	464.028	81.3644
462.081	86.0182	465.026	81.2568
463.082	85.9152	466.036	81.1616
464.088	85.8198	467.034	81.0623
465.079	85.7186	468.006	80.9217
466.079	85.6137	469.038	80.8307
467.078	85.5145	470.038	80.7396
468.067	85.4095	471.019	80.6817
469.069	85.2969	472.019	80.5534
470.076	85.2053	473.032	80.3796
471.054	85.1004	474.03	80.2142
472.056	85.005	475.028	80.1769
473.055	84.8981	476.027	80.1645
474.038	84.8084	477.031	79.9121
475.041	84.7168	478.034	79.8873
476.025	84.6099	479.032	79.7342
477.031	84.4974	480.04	79.6432
478.013	84.4153	481.017	79.5687
479.023	84.3046	482.026	79.4239
480.012	84.2359	483.038	79.3659
481.015	84.1291	484.034	79.2294
481.991	84.0241	485.031	79.1177
483.008	83.9325	486.027	79.0184
484.012	83.839	487.034	78.9398
485.008	83.7455	488.022	78.8115
485.994	83.6234	489.027	78.7039
487	83.5452	490.021	78.555
488.003	83.4593	491.024	78.4474
489.008	83.3753	492.023	78.3398
489.994	83.2837	493.033	78.2529
490.994	83.1807	494.024	78.166
491.985	83.0986	495.036	78.0502
492.988	82.9899	496.033	77.9592
493.973	82.9059	497.023	77.8392
494.978	82.8124	498.024	77.7357
495.982	82.7303	499.035	77.653
496.983	82.6425	500.033	77.5454
497.99	82.5452	501.022	77.4544
498.991	82.4746	502.034	77.3385
499.994	82.3792	503.031	77.2392
500.971	82.2876	504.018	77.1192
501.978	82.2056	505.022	77.0199
502.979	82.1216	506.006	76.8834
503.99	82.03	507.016	76.842
504.991	81.9365	508.021	76.7675
505.998	81.8697	509.015	76.6227
507.007	81.7876	510.013	76.5358
508.007	81.698	511.019	76.4365
509.017	81.6159	512.011	76.3414
510.004	81.5453	513.009	76.2297
511.003	81.4575	514.005	76.151
512.002	81.3583	515.003	76.0724
512.991	81.2762	516.004	75.969
514.006	81.2018	517.013	75.8366
515.004	81.1388	517.996	75.7787
516.01	81.0434	519.008	75.6835
517.003	80.9671	520.018	75.609
518.018	80.8831	521.008	75.518
519.014	80.7973	522.01	75.427
520.005	80.7152	523.01	75.2863
521.007	80.6312	524.007	75.2573
522.01	80.5511	525.016	75.1042
523.018	80.4786	526.005	75.0463
524.004	80.4004	527.007	74.9098
525	80.3221	527.999	74.9098
526.004	80.242	529.014	74.7857
526.996	80.1847	530.013	74.707
527.997	80.1046	531.016	74.6822
528.993	80.0263	532.007	74.5829
529.998	79.9214	533.015	74.4712
531.002	79.8489	534.02	74.3967
532.004	79.7821	535.013	74.2892
533.006	79.6924	536.014	74.2188
534.004	79.6218	537.018	74.1361
534.998	79.5455	538.016	74.0119
536.006	79.4653	539.014	73.8919
537.005	79.3871	540.024	73.8547
538.009	79.3069	541.022	73.7099
539.009	79.2363	542.007	73.6975
540.005	79.1485	543.02	73.6189
541.004	79.0741	544.039	73.5237
542.001	78.9997	545.041	73.4534
542.996	78.9215	546.038	73.3003
544.008	78.8566	547.029	73.2713
545.005	78.765	548.051	73.1554
546.005	78.6867	549.045	73.1182
547.001	78.6066	550.053	73.0396
548.003	78.5226	551.065	72.9444
548.996	78.4463	552.066	72.8534
549.99	78.3681	553.069	72.7582
550.994	78.2898	554.072	72.6258
551.989	78.1906	555.068	72.5141
552.987	78.12	556.077	72.4272
553.994	78.0265	557.083	72.3817
554.974	77.9692	558.087	72.2742
556.008	77.8624	559.071	72.1335
557.005	77.7899	560.083	72.0383
558.005	77.7212	561.096	71.9431
559.013	77.6162	562.087	71.8645
559.998	77.5361	563.085	71.7942
561.016	77.4674	564.088	71.6659
562.01	77.3834	565.081	71.5584
562.995	77.2994	566.074	71.4549
564.003	77.2078	567.092	71.3598
565.003	77.1162	568.097	71.248
566.008	77.0456	569.089	71.157
567.008	76.9674	570.085	71.0205
568.004	76.8796	571.102	70.9005
569.001	76.7728	572.09	70.8301
570.01	76.6888	573.092	70.6522
571.017	76.6029	574.087	70.5819
572.018	76.5094	575.076	70.4619
573.008	76.4178	576.085	70.3626
574.021	76.3281	577.079	70.2716
575.032	76.2404	578.073	70.1599
576.043	76.1316	579.076	70.0606
577.028	76.0476	580.078	69.8661
578.047	75.9522	581.084	69.7875
579.06	75.8587	582.083	69.6716
580.045	75.769	583.088	69.5392
581.046	75.6679	584.089	69.4275
582.056	75.582	585.096	69.3282
583.053	75.4847	586.081	69.2454
584.055	75.4007	587.093	69.0924
585.065	75.2958	588.078	68.8607
586.066	75.1813	589.094	68.8193
587.071	75.084	590.084	68.6993
588.076	74.9943	591.091	68.5834
589.069	74.8893	592.09	68.4759
590.085	74.771	593.084	68.3683
591.064	74.6775	594.087	68.2193
592.071	74.584	595.087	68.1242
593.063	74.481	596.085	67.9711
594.061	74.3875	597.08	67.8428
595.065	74.2825	598.084	67.7394
596.068	74.1718	599.072	67.607
597.034	74.0726	600.07	67.4621
598.062	73.9619	601.055	67.3463
599.072	73.836	602.074	67.2098
600.07	73.7692	603.064	67.0608
601.071	73.6509	604.064	66.9284
602.073	73.5535	605.077	66.8167
603.07	73.439	606.06	66.705
604.069	73.3246	607.07	66.5933
605.065	73.2101	608.071	66.4195
606.068	73.1051	609.06	66.3202
607.07	73.0116	610.062	66.1505
608.062	72.8914	611.063	65.9975
609.066	72.796	612.062	65.9064
610.066	72.6662	613.057	65.7409
611.062	72.5574	614.046	65.5878
612.063	72.4563	615.051	65.472
613.062	72.3571	616.046	65.323
614.063	72.2464	617.047	65.203
615.067	72.1243	618.024	65.0624
616.054	72.0269	619.018	64.9134
617.042	71.9105	620.023	64.8017
618.071	71.8018	621.023	64.6693
619.067	71.6701	622.028	64.5038
620.051	71.5823	623.023	64.3755
621.045	71.4564	624.02	64.2597
622.067	71.3552	625.019	64.0818
623.035	71.1892	626.012	63.9783
624.045	71.0976	627.003	63.7756
625.042	71.0118	628.023	63.6763
626.051	70.8915	629.017	63.5191
627.054	70.777	630.016	63.3825
628.039	70.6664	631.013	63.2129
629.062	70.5156	632.01	63.035
630.055	70.4145	633.019	62.9481
631.052	70.3248	634.013	62.6212
632.059	70.1759	635.003	62.6419
633.055	70.0634	635.993	62.4847
634.054	69.9126	637.008	62.344
635.042	69.8191	637.994	62.2819
636.039	69.6989	638.997	62.1537
637.042	69.571	640.002	62.0047
638.042	69.4222	640.997	61.8475
639.03	69.3554	641.995	61.7233
640.01	69.2218	642.994	61.6034
641.009	69.1054	643.991	61.4503
642.002	68.9985	644.996	61.202
642.994	68.8344	645.99	61.1482
643.999	68.7028	646.992	61.0076
645.01	68.5883	647.988	60.8751
646	68.4566	648.994	60.7386
647.011	68.3383	649.984	60.6062
648.005	68.2295	650.986	60.4324
649.001	68.0883	651.991	60.2793
649.999	67.9662	652.992	60.1469
651.002	67.8288	653.985	60.0104
652.005	67.7009	654.998	59.8573
653	67.5712	655.99	59.6794
653.992	67.4529	656.986	59.5304
654.998	67.262	657.988	59.3691
655.986	67.1704	658.995	59.2491
657	67.0331	659.99	59.067
657.989	66.9071	660.982	58.9801
658.989	66.7678	661.989	58.7567
659.987	66.6151	662.995	58.6905
660.991	66.4968	663.991	58.5209
661.997	66.369	664.991	58.3181
663.005	66.2335	665.979	58.194
664.014	66.0961	666.995	58.0202
665.026	65.9511	667.987	57.8671
666.033	65.8232	668.989	57.6934
667.039	65.6629	669.989	57.5237
668.04	65.5179	670.983	57.3748
669.048	65.3233	671.971	57.2217
670.041	65.2317	672.982	57.0438
671.033	65.0847	673.991	56.8741
672.031	64.9321	674.99	56.721
673.019	64.7909	675.977	56.5845
674.023	64.6306	676.997	56.3652
675.007	64.4951	678	56.1914
676.007	64.3558	679.01	56.0383
677.005	64.1898	679.993	55.8894
678.006	64.0295	680.977	55.7611
679.002	63.8654	681.988	55.5377
679.993	63.7356	682.997	55.3515
681.001	63.6803	684.003	55.2232
682.011	63.3616	685.008	55.0246
683.001	63.2051	686.009	54.8343
683.982	63.1001	687.014	54.7267
684.993	62.9189	688.016	54.5198
685.994	62.77	689.026	54.3337
686.993	62.6021	690.031	54.2054
687.994	62.4342	691.038	53.9654
689.003	62.2491	692.03	53.7792
690.004	62.1021	693.027	53.6634
691.004	61.9266	694.031	53.4151
692.006	61.7567	695.022	53.262
692.999	61.5831	696.032	53.0717
694.002	61.4094	697.029	52.8689
694.992	61.2415	698.048	52.6952
696.01	61.066	699.04	52.4428
697.008	60.9057	700.029	52.3228
697.997	60.7206	701.048	52.0994
698.998	60.5469	702.041	51.9256
700.01	60.3637	703.036	51.7684
700.998	60.1939	704.039	51.5491
702.005	60.0145	705.036	51.3381
703.011	59.8294	706.033	51.156
704.02	59.671	707.009	50.9656
705.001	59.4706	708.026	50.7671
705.999	59.2817	709.029	50.5767
707.009	59.0241	710.019	50.3409
707.991	58.881	711.001	50.1919
708.987	58.7341	712.007	49.985
709.999	58.528	713.017	49.7865
710.986	58.3505	714.006	49.6003
711.992	58.1521	715.014	49.3437
712.983	57.9631	716.029	49.1493
713.99	57.7647	717.017	48.9714
714.989	57.5853	718.015	48.7148
715.982	57.3296	719.019	48.541
716.988	57.1808	720.027	48.2845
717.986	56.9747	721.034	48.119
718.998	56.7896	722.038	47.9411
719.984	56.4881	723.034	47.6432
721.004	56.3449	724.04	47.4777
722.006	56.1064	725.041	47.1839
722.999	55.8545	726.04	47.0226
724	55.7248	727.044	46.7288
725.005	55.4881	728.047	46.5633
725.99	55.3488	729.051	46.2571
726.997	55.1141	730.036	46.1164
728.001	54.868	731.046	45.8392
728.991	54.7229	732.059	45.591
729.996	54.5321	733.052	45.351
731.013	54.3031	734.059	45.1606
732.008	54.0894	735.072	44.9579
733.001	53.8909	736.042	44.5152
734.003	53.6658	737.074	44.3911
735.009	53.452	738.064	44.209
736.015	53.2364	739.074	44.0228
737.008	53.0169	740.081	43.7497
738.005	52.8032	741.065	43.4767
739.025	52.5742	742.082	43.2987
740.015	52.349	743.085	42.9802
740.996	52.1334	744.085	42.7195
742.008	51.8949	745.085	42.4423
743.008	51.6697	746.083	42.1733
744.019	51.4216	747.099	41.9458
745.021	51.2232	748.088	41.6686
746.027	50.9732	749.091	41.4162
747.024	50.645	750.082	41.172
748.03	50.5076	751.095	40.9114
749.042	50.2175	752.097	40.7004
750.039	49.9065	753.072	40.3942
751.044	49.6966	754.08	40.088
752.039	49.4542	755.082	39.8522
753.056	49.1833	756.085	39.4798
754.068	48.9982	757.087	39.3018
755.057	48.6986	758.078	39.0577
756.062	48.4181	759.078	38.764
757.07	48.2387	760.08	38.8095
758.062	48.0173	761.048	38.1144
759.06	47.7654	762.065	37.9489
760.06	47.4945	763.066	37.5641
761.058	47.254	764.069	37.1876
762.06	46.9907	765.058	36.7821
763.065	46.7331	766.058	36.6952
764.062	46.4793	767.063	35.8842
765.06	46.2026	768.057	36.1325
766.061	45.9488	769.051	35.9049
767.051	45.6606	770.059	35.6732
768.057	45.4068	771.056	35.276
769.049	45.1473	772.051	34.9615
770.051	44.8935	773.051	34.9078
771.058	44.6054	774.049	34.4609
772.062	44.3497	775.047	34.0223
773.062	44.0921	776.039	33.9272
774.063	43.8115	777.048	33.6251
775.057	43.5596	778.055	33.3107
776.058	43.2696	779.053	33.0417
777.056	42.991	780.051	32.8266
778.061	42.7353	781.047	32.4252
779.05	42.4242	782.049	32.1853
780.068	42.1704	783.046	31.9991
781.074	41.8785	784.048	31.7342
782.058	41.6151	785.038	31.457
783.061	41.3346	786.048	30.9523
784.061	41.0618	787.05	30.8033
785.047	40.7851	788.03	30.5054
786.051	40.5045	789.046	30.1868
787.061	40.2069	790.03	30.0709
788.058	39.9264	791.037	29.7151
789.057	39.6325	792.03	29.4958
790.054	39.3443	793.038	29.0282
791.055	39.0619	794.043	28.8049
792.054	38.7871	795.035	28.569
793.058	38.499	796.028	28.2711
794.057	38.2089	797.042	28.0601
795.057	37.896	798.038	27.8739
796.06	37.5983	799.03	27.5636
797.058	37.3139	800.02	27.1788
798.057	37.043	801.029	27.0753
799.057	36.7377	802.033	26.8478
800.04	36.4648	803.015	26.5954
801.033	36.1614	804.016	26.3637
802.03	35.8732	805.023	26.1237
803.039	35.5851	806.017	25.9375
804.026	35.2569	807	25.7679
805.026	34.9611	808.02	25.5155
806.017	34.6805	809.021	25.2465
807.033	34.3829	810.009	25.0107
808.025	34.0928	810.977	24.8328
809.023	33.7684	812.006	24.6011
810.012	33.4936	813.006	24.3073
811.011	33.2246	813.995	24.1004
812.008	32.8868	814.99	24.0135
813.017	32.6025	815.989	23.7653
814.004	32.2781	816.996	23.6867
815.008	31.8773	817.978	23.3846
816.005	31.6235	818.985	23.244
817.008	31.3659	819.991	23.0536
818.003	31.1618	820.988	22.9212
819.006	30.8182	821.977	22.8178
820	30.5358	822.978	22.6606
821.014	30.242	823.971	22.3585
822.02	29.9557	824.974	22.2965
823.015	29.6752	825.972	22.1227
824.023	29.3871	826.966	22.0813
825.01	29.0703	827.952	21.9779
826.003	28.7726	828.981	21.8413
827.001	28.5112	829.971	21.7627
827.997	28.2269	830.98	21.6303
828.989	27.9559	831.974	21.4938
829.992	27.6487	832.98	21.3614
830.993	27.3853	833.971	21.2248
831.976	27.0991	834.97	21.2
832.987	26.8262	835.965	21.1627
833.993	26.5552	836.972	20.9393
834.985	26.2995	837.978	20.8897
835.991	26.04	838.981	20.6952
836.997	25.748	839.984	20.7449
837.992	25.4942	840.981	20.7325
838.985	25.2462	841.983	20.7283
839.993	25.0153	842.995	20.447
840.995	24.7615	843.986	20.4511
841.996	24.5191	844.973	20.5421
842.983	24.292	845.978	20.4966
843.957	24.0402	846.977	20.3725
844.978	23.8341	847.984	20.3973
845.979	23.5822	848.988	20.3477
846.99	23.3589	849.972	20.1863
847.996	23.1605	850.99	20.2153
848.992	22.9792	851.976	20.2111
849.981	22.7807	852.989	20.2773
850.975	22.5994	853.996	20.1532
851.974	22.42	854.999	20.087
852.97	22.2407	856.002	20.0829
853.97	22.0995	856.989	20.0663
854.967	21.9315	858.005	19.9918
855.972	21.7941	858.988	19.7849
856.967	21.6663	859.992	19.9587
857.968	21.5613	860.989	19.9794
858.961	21.4335	862.002	19.9918
859.957	21.3094	863.005	20.0084
860.975	21.2178	863.994	19.9339
861.969	21.1301	864.988	19.9877
862.969	21.0652	865.996	19.876
863.969	20.9831	866.992	19.967
864.968	20.9125	867.997	19.8056
865.975	20.8743	868.993	19.8553
866.973	20.8133	869.997	19.8636
867.964	20.7732	870.997	19.8677
868.968	20.7331	872.006	19.8553
869.942	20.6931	873.002	19.8139
870.967	20.6664	874.008	19.8139
871.959	20.6225	874.977	19.7643
872.978	20.6072	875.998	19.7312
873.971	20.5786	877.022	19.7187
874.958	20.59	877.994	19.7105
875.964	20.5538	879.014	19.727
876.969	20.5271	880.015	19.756
877.975	20.508	881.007	19.8098
878.975	20.5137	882.013	19.818
879.976	20.5023	883.014	19.7394
880.984	20.5042	884.013	19.7436
881.985	20.4984	885.019	19.7808
882.97	20.4832	886.018	19.7477
883.984	20.487	887.012	19.7849
884.986	20.4736	888.012	19.7891
885.989	20.4755	889.019	19.727
887.002	20.4622	889.988	19.7105
888.003	20.466	891.026	19.7229
889.009	20.4641	892.011	19.7187
890.017	20.4717	893.016	19.7229
891.008	20.4565	894.019	19.7849
891.977	20.4431	895.01	19.7808
893.007	20.4469	896.016	19.7477
894.009	20.4317	897.008	19.7063
895.007	20.4297	898.016	19.6856
896.013	20.4488	899.004	19.7105
897.022	20.4317	900.026	19.6898
898.01	20.4278	901.019	19.7477
899.004	20.424	902.02	19.6815
900.005	20.4355	903.02	19.6856
900.983	20.4431	904.024	19.6774
901.995	20.4355	905.016	19.6898
903.017	20.4164	906.015	19.6691
904.004	20.4259	907.021	19.665
905.026	20.4087	908.032	19.7022
906.031	20.424	909.029	19.7767
907.021	20.4336	910.03	19.7849
908.011	20.4412	911.035	19.6732
909.021	20.4164	912.039	19.727
910.023	20.4049	913.046	19.7891
911.014	20.4107	914.042	19.7022
912.02	20.4107	915.037	19.7146
913.025	20.4087	916.041	19.6815
914.042	20.4011	917.051	19.6029
915.033	20.3954	918.045	19.5987
916.043	20.3897	919.037	19.6526
917.048	20.3916	920.06	19.6112
918.046	20.3782	921.053	19.6443
919.055	20.3668	922.05	19.6153
920.058	20.3668	923.066	19.6194
921.062	20.3725	924.073	19.7063
922.073	20.3534	925.067	19.5574
923.052	20.3362	926.063	19.6112
924.065	20.3381	927.062	19.6443
925.068	20.3362	928.068	19.6319
926.064	20.3381	929.055	19.5781
927.061	20.3381	930.062	19.5739
928.063	20.3305	931.073	19.607
929.073	20.3172	932.074	19.545
930.067	20.3019	933.068	19.5532
931.067	20.3038	934.069	19.545
932.075	20.3076	935.075	19.5326
933.067	20.2962	936.072	19.516
934.071	20.2771	937.065	19.5201
935.072	20.2866	938.075	19.4912
936.071	20.2923	939.061	19.4995
937.078	20.2866	940.052	19.5739
938.052	20.2771	941.064	19.516
939.075	20.2637	942.08	19.4002
940.067	20.2504	943.074	19.3215
941.064	20.258	944.073	19.305
942.081	20.2484	945.071	19.3588
943.086	20.2389	946.084	19.185
944.088	20.2332	947.086	19.2305
945.084	20.2198	948.073	19.1684
946.084	20.2026	949.07	19.3091
947.084	20.1893	950.069	19.2884
948.069	20.195	951.073	19.4498
949.076	20.1931	952.083	19.4498
950.088	20.1931	953.064	19.3546
951.069	20.1893	954.083	19.3836
952.065	20.1721	955.088	19.3712
953.071	20.1626	956.078	19.3091
954.072	20.1607	957.072	19.3381
955.052	20.1531	958.079	19.3257
956.06	20.1454	959.074	19.2181
957.053	20.1416	960.068	19.2057
958.055	20.1397	961.054	19.3422
959.054	20.1378	962.067	19.3671
960.066	20.111	963.058	19.3588
961.064	20.1244	964.06	19.2967
962.067	20.1091	965.052	19.1478
963.06	20.0939	966.064	19.0319
964.051	20.0977	967.065	18.9823
965.065	20.092	968.062	19.0319
966.05	20.0691	969.072	19.0981
967.047	20.071	970.058	18.9781
968.039	20.0614	971.047	18.9905
969.034	20.0729	972.051	19.0898
970.027	20.0672	973.06	19.3133
971.017	20.0614	974.049	19.1643
972.005	20.0672	975.051	18.7423
973.011	20.0386	976.04	18.8747
974.011	20.0328	977.053	19.2222
975.019	20.0252	978.051	18.7588
976.017	20.0099	979.038	19.0981
977.018	20.0118	980.033	18.9823
978.026	20.0118	981.048	18.7464
979.025	20.0214	982.047	19.0112
980.006	20.0157	983.036	18.9657
981.012	20.0138	984.029	18.8995
982.017	20.0138	985.037	18.825
983.017	20.0252	986.028	18.8085
984.023	20.0118	987.022	18.8167
985.018	20.0061	988.01	18.7712
985.99	19.9851	989.014	18.7754
987.006	19.9718	990.016	18.7588
988.014	20.0023	991.004	18.8333
989.015	19.9851	992.015	18.6926
990.017	19.9565	993.017	18.7423
991.014	20.0271	994.009	18.7506
992.021	20.0118	995.003	18.6347
992.999	19.9431	996.016	18.7216
994.02	19.947	997.026	18.7837
995.028	19.9527	998.021	18.7754
996.012	19.987	999.007	18.6885
997.013	19.9832	1000.02	18.6471
998.011	19.9756	1001.03	18.6554
999.012	19.9317	1002.02	18.6471
1000.02	19.9889	1003.03	18.6802
1001.02	19.9851	1004.02	18.6099
1002.03	20.0042	1005.02	18.6181
1003.03	20.0156	1006.02	18.6306
1004.01	19.9908	1007.02	18.5975
1005.03	19.9622	1008.03	18.5768
1006.02	19.945	1009.02	18.5892
1007.02	19.924	1010.02	18.6099
1008.03	19.9317	1011.01	18.6306
1009.01	19.9527	1012.02	18.6843
1010.04	19.9603	1013.02	18.7547
1011.04	19.9527	1014.02	18.7754
1012.03	19.9603	1015.02	18.734
1013.03	19.9565	1016.02	18.5271
1014.02	19.9603	1017.01	18.4733
1015.02	19.9412	1018.01	18.8416
1016.03	19.9679	1019.02	18.7795
1017.02	19.9355	1020.02	18.7961
1018.03	19.945	1021.02	18.6843
1019.03	19.9279	1022.02	18.6223
1020.02	19.9317	1023.02	18.6306
1021.02	19.9431	1024.03	18.7133
1022.01	19.9164	1025.02	18.7257
1023.01	19.9279	1026.01	18.7671
1024.02	19.9183	1027.02	18.7712
1025.03	19.9221	1028.02	18.7671
1026.02	19.9107	1029.01	18.9243
1027.04	19.9031	1030.02	18.8664
1028.01	19.9069	1031.03	18.7919
1029.03	19.9069	1032.02	18.8995
1030.02	19.8916	1033.02	18.9409

## Sheet: Figure S4
figure S4 (a)						figure S4 (b)
CNT-o		CNT-o/c				CNT-e		CNT-e/c
Raman shift (cm-1)	Intensity (a.u.)	Raman shift (cm-1)	Intensity (a.u.)			Raman shift (cm-1)	Intensity (a.u.)	Raman shift (cm-1)	Intensity (a.u.)
800.487	0.01282	800.487	0.01939			800.487	0.01445	800.487	0.01133
802.185	0.01191	802.185	0.02122			802.185	0.01298	802.185	0.01153
803.881	0.01174	803.881	0.02043			803.881	0.01356	803.881	0.01174
805.578	0.01265	805.578	0.02056			805.578	0.01357	805.578	0.01174
807.274	0.01224	807.274	0.02136			807.274	0.01299	807.274	0.01112
808.968	0.01151	808.968	0.02006			808.968	0.013	808.968	0.01134
810.664	0.01251	810.664	0.02047			810.664	0.0133	810.664	0.01155
812.359	0.01243	812.359	0.02101			812.359	0.01281	812.359	0.01218
814.054	0.01252	814.054	0.01996			814.054	0.01341	814.054	0.01053
815.746	0.01186	815.746	0.02036			815.746	0.0136	815.746	0.01259
817.441	0.01219	817.441	0.01943			817.441	0.01243	817.441	0.01053
819.135	0.01194	819.135	0.02168			819.135	0.01331	819.135	0.01053
820.828	0.01186	820.828	0.02128			820.828	0.01292	820.828	0.01094
822.519	0.01269	822.519	0.02115			822.519	0.01263	822.519	0.01156
824.212	0.01219	824.212	0.02102			824.212	0.01361	824.212	0.01136
825.905	0.01219	825.905	0.02142			825.905	0.01302	825.905	0.01094
827.596	0.01186	827.596	0.02009			827.596	0.01321	827.596	0.01136
829.288	0.01177	829.288	0.02154			829.288	0.01203	829.288	0.01197
830.979	0.01252	830.979	0.0218			830.979	0.01232	830.979	0.01094
832.671	0.0116	832.671	0.02034			832.671	0.0135	832.671	0.01032
834.36	0.01235	834.36	0.02193			834.36	0.0133	834.36	0.01135
836.051	0.0116	836.051	0.02034			836.051	0.01359	836.051	0.01155
837.741	0.01309	837.741	0.02126			837.741	0.01379	837.741	0.01217
839.429	0.01267	839.429	0.02125			839.429	0.01359	839.429	0.01196
841.119	0.01283	841.119	0.02256			841.119	0.01299	841.119	0.01195
842.809	0.01175	842.809	0.02202			842.809	0.01406	842.809	0.01236
844.496	0.01149	844.496	0.02267			844.496	0.01366	844.496	0.01318
846.185	0.01397	846.185	0.02279			846.185	0.01405	846.185	0.01235
847.871	0.01339	847.871	0.02253			847.871	0.01356	847.871	0.0107
849.559	0.01322	849.559	0.02266			849.559	0.01346	849.559	0.01317
851.247	0.01347	851.247	0.02279			851.247	0.01395	851.247	0.01358
852.933	0.01298	852.933	0.02214			852.933	0.01385	852.933	0.01276
854.62	0.01281	854.62	0.02213			854.62	0.01434	854.62	0.01358
856.305	0.01396	856.305	0.02251			856.305	0.01384	856.305	0.01378
857.992	0.01328	857.992	0.02223			857.992	0.01451	857.992	0.01274
859.678	0.01277	859.678	0.02233			859.678	0.01439	859.678	0.01272
861.362	0.01317	861.362	0.02178			861.362	0.01379	861.362	0.01291
863.048	0.01332	863.048	0.02267			863.048	0.01378	863.048	0.01371
864.731	0.01355	864.731	0.02317			864.731	0.01347	864.731	0.01329
866.416	0.01239	866.416	0.02223			866.416	0.01355	866.416	0.01226
868.099	0.0132	868.099	0.02117			868.099	0.01326	868.099	0.01204
869.784	0.01287	869.784	0.02077			869.784	0.01383	869.784	0.01102
871.468	0.01171	871.468	0.02155			871.468	0.01344	871.468	0.01122
873.15	0.01286	873.15	0.02115			873.15	0.01247	873.15	0.01183
874.833	0.01261	874.833	0.02154			874.833	0.01343	874.833	0.01081
876.514	0.01244	876.514	0.02206			876.514	0.01382	876.514	0.01203
878.197	0.01285	878.197	0.02022			878.197	0.01285	878.197	0.01039
879.878	0.01252	879.878	0.02256			879.878	0.01361	879.878	0.011
881.56	0.01226	881.56	0.02124			881.56	0.01361	881.56	0.01181
883.24	0.01315	883.24	0.0224			883.24	0.01244	883.24	0.01139
884.921	0.01175	884.921	0.02212			884.921	0.01243	884.921	0.01036
886.601	0.01272	886.601	0.02223			886.601	0.01328	886.601	0.01239
888.28	0.01198	888.28	0.02196			888.28	0.01289	888.28	0.01157
889.96	0.01222	889.96	0.02169			889.96	0.0126	889.96	0.01177
891.639	0.01336	891.639	0.02117			891.639	0.01356	891.639	0.01156
893.319	0.01239	893.319	0.02325			893.319	0.01298	893.319	0.01116
894.996	0.01337	894.996	0.02131			894.996	0.01366	894.996	0.01116
896.676	0.01191	896.676	0.02288			896.676	0.01338	896.676	0.01259
898.353	0.01346	898.353	0.02314			898.353	0.0129	898.353	0.01239
900.032	0.01182	900.032	0.02145			900.032	0.0129	900.032	0.01117
901.708	0.01296	901.708	0.02248			901.708	0.01414	901.708	0.01076
903.384	0.0132	903.384	0.02195			903.384	0.01375	903.384	0.01217
905.062	0.01286	905.062	0.02336			905.062	0.01393	905.062	0.01156
906.738	0.01286	906.738	0.02231			906.738	0.01383	906.738	0.01236
908.415	0.01399	908.415	0.02347			908.415	0.01411	908.415	0.01256
910.09	0.01424	910.09	0.0223			910.09	0.01392	910.09	0.01134
911.764	0.01342	911.764	0.02334			911.764	0.01363	911.764	0.01215
913.44	0.01343	913.44	0.02373			913.44	0.0145	913.44	0.01155
915.114	0.01319	915.114	0.02387			915.114	0.01393	915.114	0.01196
916.788	0.01311	916.788	0.02401			916.788	0.01365	916.788	0.01257
918.463	0.01369	918.463	0.02467			918.463	0.01461	918.463	0.01197
920.136	0.01337	920.136	0.02455			920.136	0.01472	920.136	0.01197
921.809	0.01386	921.809	0.02404			921.809	0.01443	921.809	0.01259
923.483	0.01419	923.483	0.02378			923.483	0.01415	923.483	0.01239
925.155	0.01346	925.155	0.02495			925.155	0.01357	925.155	0.01238
926.827	0.01329	926.827	0.02546			926.827	0.01482	926.827	0.01177
928.501	0.01426	928.501	0.02571			928.501	0.01519	928.501	0.01339
930.172	0.01409	930.172	0.02595			930.172	0.01442	930.172	0.01318
931.843	0.01466	931.843	0.0253			931.843	0.01499	931.843	0.01318
933.515	0.01384	933.515	0.02568			933.515	0.01614	933.515	0.01338
935.185	0.01539	935.185	0.02633			935.185	0.01518	935.185	0.01378
936.855	0.01417	936.855	0.02516			936.855	0.01566	936.855	0.01297
938.525	0.01474	938.525	0.02607			938.525	0.01374	938.525	0.01236
940.196	0.01457	940.196	0.02516			940.196	0.01623	940.196	0.01277
941.865	0.01546	941.865	0.02645			941.865	0.01537	941.865	0.01317
943.534	0.01408	943.534	0.02657			943.534	0.01527	943.534	0.01438
945.202	0.01488	945.202	0.02462			945.202	0.0144	945.202	0.01397
946.872	0.01455	946.872	0.02616			946.872	0.01564	946.872	0.01295
948.54	0.01495	948.54	0.02615			948.54	0.01554	948.54	0.01355
950.207	0.01438	950.207	0.02472			950.207	0.01534	950.207	0.01355
951.874	0.01527	951.874	0.02575			951.874	0.01467	951.874	0.01294
953.543	0.01503	953.543	0.02536			953.543	0.01505	953.543	0.01314
955.209	0.01486	955.209	0.02755			955.209	0.01629	955.209	0.01294
956.875	0.0151	956.875	0.02703			956.875	0.01658	956.875	0.01415
958.541	0.01502	958.541	0.02534			958.541	0.01533	958.541	0.01314
960.207	0.01599	960.207	0.02585			960.207	0.01552	960.207	0.01293
961.872	0.01534	961.872	0.02675			961.872	0.01609	961.872	0.01333
963.539	0.01444	963.539	0.02726			963.539	0.01608	963.539	0.01312
965.203	0.01508	965.203	0.02557			965.203	0.01521	965.203	0.01292
966.868	0.01516	966.868	0.02672			966.868	0.01569	966.868	0.01392
968.532	0.01555	968.532	0.02657			968.532	0.01615	968.532	0.01351
970.195	0.01457	970.195	0.02591			970.195	0.01499	970.195	0.01189
971.859	0.01488	971.859	0.02524			971.859	0.0145	971.859	0.01268
973.522	0.01519	973.522	0.02431			973.522	0.01496	973.522	0.01206
975.186	0.01558	975.186	0.0248			975.186	0.01543	975.186	0.01265
976.849	0.01379	976.849	0.02568			976.849	0.01418	976.849	0.01204
978.511	0.01411	978.511	0.02451			978.511	0.01436	978.511	0.01244
980.173	0.01266	980.173	0.02361			980.173	0.01521	980.173	0.01123
981.834	0.01443	981.834	0.02554			981.834	0.01474	981.834	0.01244
983.495	0.01427	983.495	0.02452			983.495	0.0137	983.495	0.01184
985.156	0.01372	985.156	0.02478			985.156	0.01371	985.156	0.01185
986.817	0.01356	986.817	0.02427			986.817	0.0139	986.817	0.01145
988.477	0.01283	988.477	0.02376			988.477	0.01361	988.477	0.01165
990.137	0.01347	990.137	0.02465			990.137	0.01342	990.137	0.01345
991.797	0.01306	991.797	0.02567			991.797	0.01427	991.797	0.01104
993.456	0.01394	993.456	0.02437			993.456	0.01474	993.456	0.01244
995.117	0.0137	995.117	0.02385			995.117	0.01359	995.117	0.01243
996.776	0.01297	996.776	0.025			996.776	0.01349	996.776	0.01183
998.434	0.01313	998.434	0.02563			998.434	0.01302	998.434	0.01263
1000.09	0.01369	1000.09	0.02345			1000.09	0.01406	1000.09	0.01202
1001.75	0.01369	1001.75	0.02512			1001.75	0.01378	1001.75	0.01202
1003.41	0.01377	1003.41	0.02396			1003.41	0.01425	1003.41	0.01202
1005.06	0.0128	1005.06	0.02575			1005.06	0.0152	1005.06	0.01342
1006.72	0.01248	1006.72	0.02498			1006.72	0.01405	1006.72	0.01202
1008.38	0.014	1008.38	0.02394			1008.38	0.01376	1008.38	0.01221
1010.03	0.0136	1010.03	0.02419			1010.03	0.01367	1010.03	0.01181
1011.69	0.01376	1011.69	0.02367			1011.69	0.01414	1011.69	0.01181
1013.34	0.01279	1013.34	0.02419			1013.34	0.01405	1013.34	0.01241
1015	0.01433	1015	0.02458			1015	0.01377	1015	0.01041
1016.65	0.01305	1016.65	0.02575			1016.65	0.01406	1016.65	0.01202
1018.31	0.0133	1018.31	0.02513			1018.31	0.01407	1018.31	0.01123
1019.96	0.01387	1019.96	0.02502			1019.96	0.01474	1019.96	0.01224
1021.62	0.0138	1021.62	0.02425			1021.62	0.01446	1021.62	0.01044
1023.27	0.01299	1023.27	0.02541			1023.27	0.01399	1023.27	0.01164
1024.92	0.01266	1024.92	0.02501			1024.92	0.01322	1024.92	0.01304
1026.58	0.0137	1026.58	0.02513			1026.58	0.01464	1026.58	0.01243
1028.23	0.01321	1028.23	0.02562			1028.23	0.01311	1028.23	0.01202
1029.88	0.01408	1029.88	0.02649			1029.88	0.01329	1029.88	0.01141
1031.54	0.01343	1031.54	0.02443			1031.54	0.01423	1031.54	0.013
1033.19	0.01367	1033.19	0.02608			1033.19	0.01375	1033.19	0.0112
1034.84	0.01407	1034.84	0.0248			1034.84	0.01451	1034.84	0.0124
1036.49	0.01455	1036.49	0.02673			1036.49	0.01546	1036.49	0.012
1038.14	0.01408	1038.14	0.02699			1038.14	0.01508	1038.14	0.01081
1039.79	0.01392	1039.79	0.02776			1039.79	0.01499	1039.79	0.01281
1041.44	0.014	1041.44	0.02648			1041.44	0.01357	1041.44	0.01261
1043.09	0.0148	1043.09	0.0284			1043.09	0.01537	1043.09	0.01201
1044.74	0.01352	1044.74	0.02584			1044.74	0.01508	1044.74	0.01301
1046.39	0.01415	1046.39	0.02724			1046.39	0.01518	1046.39	0.0136
1048.04	0.0156	1048.04	0.02787			1048.04	0.01631	1048.04	0.014
1049.69	0.01496	1049.69	0.03069			1049.69	0.01612	1049.69	0.0138
1051.33	0.01552	1051.33	0.02865			1051.33	0.01764	1051.33	0.0132
1052.98	0.01633	1052.98	0.03211			1052.98	0.01547	1052.98	0.01341
1054.63	0.01593	1054.63	0.03071			1054.63	0.01661	1054.63	0.01301
1056.28	0.0173	1056.28	0.0316			1056.28	0.01765	1056.28	0.01381
1057.92	0.01625	1057.92	0.03185			1057.92	0.01632	1057.92	0.01441
1059.57	0.01559	1059.57	0.03208			1059.57	0.01725	1059.57	0.01419
1061.22	0.01598	1061.22	0.03102			1061.22	0.01657	1061.22	0.01418
1062.86	0.0154	1062.86	0.03085			1062.86	0.0173	1062.86	0.01536
1064.51	0.01706	1064.51	0.02993			1064.51	0.01738	1064.51	0.01335
1066.15	0.01712	1066.15	0.02914			1066.15	0.01661	1066.15	0.01393
1067.8	0.0164	1067.8	0.03028			1067.8	0.01698	1067.8	0.01473
1069.44	0.01721	1069.44	0.03016			1069.44	0.01652	1069.44	0.01433
1071.09	0.01658	1071.09	0.02992			1071.09	0.01681	1071.09	0.01414
1072.73	0.01691	1072.73	0.03122			1072.73	0.0173	1072.73	0.01515
1074.37	0.01684	1074.37	0.02996			1074.37	0.01664	1074.37	0.01476
1076.02	0.01652	1076.02	0.0306			1076.02	0.01655	1076.02	0.01456
1077.66	0.01763	1077.66	0.02995			1077.66	0.01768	1077.66	0.01555
1079.3	0.01746	1079.3	0.03082			1079.3	0.01719	1079.3	0.01634
1080.95	0.01769	1080.95	0.03131			1080.95	0.0169	1080.95	0.01434
1082.59	0.01616	1082.59	0.02874			1082.59	0.01698	1082.59	0.01492
1084.23	0.0164	1084.23	0.0295			1084.23	0.0167	1084.23	0.01393
1085.87	0.01592	1085.87	0.02886			1085.87	0.01538	1085.87	0.01611
1087.51	0.01608	1087.51	0.02924			1087.51	0.01679	1087.51	0.01413
1089.15	0.016	1089.15	0.03013			1089.15	0.01585	1089.15	0.01472
1090.79	0.01664	1090.79	0.03064			1090.79	0.01632	1090.79	0.01512
1092.44	0.01479	1092.44	0.02795			1092.44	0.01546	1092.44	0.01491
1094.07	0.01646	1094.07	0.02921			1094.07	0.01583	1094.07	0.01451
1095.71	0.01621	1095.71	0.02995			1095.71	0.01573	1095.71	0.0145
1097.35	0.01604	1097.35	0.02904			1097.35	0.01572	1097.35	0.01508
1098.99	0.01571	1098.99	0.02915			1098.99	0.0158	1098.99	0.01428
1100.63	0.01618	1100.63	0.03015			1100.63	0.01579	1100.63	0.01487
1102.27	0.01571	1102.27	0.03002			1102.27	0.01617	1102.27	0.01328
1103.91	0.01635	1103.91	0.03028			1103.91	0.01627	1103.91	0.01408
1105.54	0.0158	1105.54	0.02928			1105.54	0.01552	1105.54	0.01488
1107.18	0.01557	1107.18	0.0288			1107.18	0.01695	1107.18	0.0141
1108.82	0.0155	1108.82	0.02907			1108.82	0.01658	1108.82	0.01411
1110.46	0.01639	1110.46	0.03086			1110.46	0.01593	1110.46	0.01391
1112.09	0.01583	1112.09	0.02833			1112.09	0.01499	1112.09	0.01412
1113.73	0.01511	1113.73	0.02934			1113.73	0.01584	1113.73	0.01392
1115.36	0.01503	1115.36	0.0282			1115.36	0.0164	1115.36	0.01431
1117	0.01527	1117	0.02883			1117	0.01631	1117	0.01411
1118.64	0.01607	1118.64	0.02971			1118.64	0.01621	1118.64	0.01491
1120.27	0.01575	1120.27	0.02997			1120.27	0.01565	1120.27	0.01411
1121.9	0.01615	1121.9	0.02884			1121.9	0.01575	1121.9	0.01471
1123.54	0.01512	1123.54	0.02974			1123.54	0.01594	1123.54	0.01353
1125.17	0.016	1125.17	0.03			1125.17	0.015	1125.17	0.01472
1126.81	0.01552	1126.81	0.02987			1126.81	0.01651	1126.81	0.01393
1128.44	0.0152	1128.44	0.02909			1128.44	0.01613	1128.44	0.01313
1130.07	0.01567	1130.07	0.0306			1130.07	0.01668	1130.07	0.01431
1131.71	0.01565	1131.71	0.02968			1131.71	0.01591	1131.71	0.0141
1133.34	0.01532	1133.34	0.0299			1133.34	0.01571	1133.34	0.01408
1134.97	0.01555	1134.97	0.03077			1134.97	0.01701	1134.97	0.01328
1136.6	0.01593	1136.6	0.02923			1136.6	0.01625	1136.6	0.01367
1138.23	0.01545	1138.23	0.0296			1138.23	0.01671	1138.23	0.01445
1139.86	0.01593	1139.86	0.02984			1139.86	0.01577	1139.86	0.01505
1141.49	0.01529	1141.49	0.02984			1141.49	0.01586	1141.49	0.01465
1143.12	0.0152	1143.12	0.03046			1143.12	0.01633	1143.12	0.01405
1144.75	0.01599	1144.75	0.03082			1144.75	0.01697	1144.75	0.01463
1146.38	0.01629	1146.38	0.0308			1146.38	0.01603	1146.38	0.01383
1148.01	0.01581	1148.01	0.02863			1148.01	0.01648	1148.01	0.01441
1149.64	0.01698	1149.64	0.03138			1149.64	0.01572	1149.64	0.01499
1151.27	0.01594	1151.27	0.03009			1151.27	0.01608	1151.27	0.01439
1152.9	0.01609	1152.9	0.03096			1152.9	0.01598	1152.9	0.01458
1154.53	0.01641	1154.53	0.0307			1154.53	0.01654	1154.53	0.01635
1156.16	0.01601	1156.16	0.02768			1156.16	0.01607	1156.16	0.01576
1157.78	0.01507	1157.78	0.03134			1157.78	0.01617	1157.78	0.01518
1159.41	0.01626	1159.41	0.03097			1159.41	0.01655	1159.41	0.01538
1161.04	0.01563	1161.04	0.03135			1161.04	0.0159	1161.04	0.01498
1162.66	0.01665	1162.66	0.03047			1162.66	0.01692	1162.66	0.0138
1164.29	0.01625	1164.29	0.03222			1164.29	0.01701	1164.29	0.01458
1165.92	0.01751	1165.92	0.02943			1165.92	0.01691	1165.92	0.01556
1167.54	0.01686	1167.54	0.03268			1167.54	0.01689	1167.54	0.01535
1169.17	0.01629	1169.17	0.03215			1169.17	0.01781	1169.17	0.01553
1170.79	0.01612	1170.79	0.03086			1170.79	0.01696	1170.79	0.01493
1172.42	0.01627	1172.42	0.03198			1172.42	0.01741	1172.42	0.01473
1174.04	0.01635	1174.04	0.03259			1174.04	0.01601	1174.04	0.01688
1175.67	0.01619	1175.67	0.03171			1175.67	0.0175	1175.67	0.01551
1177.29	0.01674	1177.29	0.03146			1177.29	0.01713	1177.29	0.0159
1178.91	0.0173	1178.91	0.0321			1178.91	0.0176	1178.91	0.0159
1180.54	0.01722	1180.54	0.03211			1180.54	0.01825	1180.54	0.0161
1182.16	0.01801	1182.16	0.03374			1182.16	0.01695	1182.16	0.01552
1183.78	0.01746	1183.78	0.03198			1183.78	0.01844	1183.78	0.0161
1185.4	0.01721	1185.4	0.03334			1185.4	0.01759	1185.4	0.01649
1187.03	0.01665	1187.03	0.03332			1187.03	0.01879	1187.03	0.01609
1188.65	0.01885	1188.65	0.03293			1188.65	0.0185	1188.65	0.01568
1190.27	0.01718	1190.27	0.03379			1190.27	0.01784	1190.27	0.01744
1191.89	0.01718	1191.89	0.03377			1191.89	0.0183	1191.89	0.01586
1193.51	0.01804	1193.51	0.03401			1193.51	0.0182	1193.51	0.01742
1195.13	0.01756	1195.13	0.03363			1195.13	0.01801	1195.13	0.01605
1196.75	0.01827	1196.75	0.03351			1196.75	0.01838	1196.75	0.01781
1198.37	0.0189	1198.37	0.03476			1198.37	0.01894	1198.37	0.01821
1199.99	0.01835	1199.99	0.03364			1199.99	0.01857	1199.99	0.01703
1201.61	0.01898	1201.61	0.03351			1201.61	0.01866	1201.61	0.01664
1203.23	0.01804	1203.23	0.0335			1203.23	0.01903	1203.23	0.01703
1204.85	0.01835	1204.85	0.03462			1204.85	0.01894	1204.85	0.01683
1206.47	0.01929	1206.47	0.03512			1206.47	0.01875	1206.47	0.01624
1208.08	0.01842	1208.08	0.03449			1208.08	0.01986	1208.08	0.01761
1209.7	0.01866	1209.7	0.035			1209.7	0.01903	1209.7	0.01898
1211.32	0.01749	1211.32	0.03576			1211.32	0.01996	1211.32	0.01762
1212.94	0.01939	1212.94	0.03578			1212.94	0.01998	1212.94	0.01763
1214.55	0.01869	1214.55	0.03317			1214.55	0.02008	1214.55	0.01843
1216.17	0.01823	1216.17	0.03457			1216.17	0.01944	1216.17	0.01667
1217.78	0.01894	1217.78	0.03383			1217.78	0.01982	1217.78	0.01844
1219.4	0.01974	1219.4	0.03559			1219.4	0.01945	1219.4	0.01707
1221.02	0.01871	1221.02	0.0332			1221.02	0.01908	1221.02	0.01903
1222.63	0.01989	1222.63	0.03521			1222.63	0.02149	1222.63	0.01864
1224.25	0.01973	1224.25	0.03594			1224.25	0.02037	1224.25	0.01804
1225.86	0.01893	1225.86	0.0343			1225.86	0.02073	1225.86	0.01823
1227.47	0.01868	1227.47	0.03766			1227.47	0.01998	1227.47	0.019
1229.09	0.01867	1229.09	0.03576			1229.09	0.0208	1229.09	0.0184
1230.7	0.01905	1230.7	0.03661			1230.7	0.0194	1230.7	0.01937
1232.31	0.0196	1232.31	0.0361			1232.31	0.02087	1232.31	0.01917
1233.93	0.01936	1233.93	0.03584			1233.93	0.02217	1233.93	0.01956
1235.54	0.0203	1235.54	0.03585			1235.54	0.02069	1235.54	0.01956
1237.15	0.01968	1237.15	0.0376			1237.15	0.0218	1237.15	0.01956
1238.76	0.01897	1238.76	0.03636			1238.76	0.02217	1238.76	0.01996
1240.38	0.02039	1240.38	0.03761			1240.38	0.02153	1240.38	0.01937
1241.99	0.02085	1241.99	0.03772			1241.99	0.02226	1241.99	0.018
1243.6	0.02053	1243.6	0.03671			1243.6	0.02124	1243.6	0.01819
1245.21	0.02052	1245.21	0.03844			1245.21	0.0227	1245.21	0.02032
1246.82	0.02074	1246.82	0.03816			1246.82	0.02214	1246.82	0.0207
1248.43	0.02198	1248.43	0.03752			1248.43	0.02212	1248.43	0.0203
1250.04	0.02119	1250.04	0.03886			1250.04	0.02285	1250.04	0.02029
1251.65	0.02141	1251.65	0.03984			1251.65	0.02284	1251.65	0.02125
1253.26	0.02179	1253.26	0.03919			1253.26	0.02402	1253.26	0.02046
1254.87	0.02092	1254.87	0.03867			1254.87	0.02318	1254.87	0.02161
1256.48	0.02223	1256.48	0.03752			1256.48	0.02436	1256.48	0.02082
1258.09	0.0212	1258.09	0.0416			1258.09	0.02499	1258.09	0.02197
1259.69	0.02267	1259.69	0.04082			1259.69	0.02423	1259.69	0.02234
1261.3	0.02171	1261.3	0.04017			1261.3	0.02513	1261.3	0.02135
1262.91	0.02224	1262.91	0.03901			1262.91	0.02548	1262.91	0.02269
1264.51	0.02207	1264.51	0.03985			1264.51	0.02325	1264.51	0.02054
1266.12	0.02112	1266.12	0.04007			1266.12	0.02471	1266.12	0.02247
1267.73	0.02282	1267.73	0.04216			1267.73	0.02534	1267.73	0.02478
1269.33	0.02212	1269.33	0.04191			1269.33	0.02671	1269.33	0.02361
1270.94	0.02422	1270.94	0.04092			1270.94	0.02442	1270.94	0.02439
1272.55	0.02297	1272.55	0.04092			1272.55	0.02598	1272.55	0.02226
1274.15	0.02312	1274.15	0.04202			1274.15	0.02579	1274.15	0.024
1275.76	0.02428	1275.76	0.04163			1275.76	0.02651	1275.76	0.02437
1277.36	0.02418	1277.36	0.04308			1277.36	0.02722	1277.36	0.0257
1278.96	0.02424	1278.96	0.04131			1278.96	0.02656	1278.96	0.02587
1280.57	0.02274	1280.57	0.04251			1280.57	0.02525	1280.57	0.02431
1282.17	0.02474	1282.17	0.04186			1282.17	0.02715	1282.17	0.02545
1283.77	0.02411	1283.77	0.04074			1283.77	0.02833	1283.77	0.02756
1285.38	0.02426	1285.38	0.04405			1285.38	0.02796	1285.38	0.02659
1286.98	0.02472	1286.98	0.04244			1286.98	0.02823	1286.98	0.02562
1288.58	0.02525	1288.58	0.04206			1288.58	0.02913	1288.58	0.02773
1290.19	0.02571	1290.19	0.04376			1290.19	0.02875	1290.19	0.02714
1291.79	0.02677	1291.79	0.04496			1291.79	0.0301	1291.79	0.02923
1293.39	0.02668	1293.39	0.04445			1293.39	0.02999	1293.39	0.02864
1294.99	0.02682	1294.99	0.0448			1294.99	0.03162	1294.99	0.03055
1296.59	0.0269	1296.59	0.04246			1296.59	0.03207	1296.59	0.02863
1298.19	0.02753	1298.19	0.04605			1298.19	0.032	1298.19	0.03076
1299.79	0.02771	1299.79	0.04474			1299.79	0.03084	1299.79	0.03271
1301.39	0.02758	1301.39	0.04404			1301.39	0.03187	1301.39	0.03274
1302.99	0.02846	1302.99	0.04482			1302.99	0.03318	1302.99	0.03412
1304.59	0.02909	1304.59	0.04731			1304.59	0.03439	1304.59	0.03336
1306.19	0.02887	1306.19	0.04806			1306.19	0.0354	1306.19	0.03491
1307.79	0.03002	1307.79	0.04904			1307.79	0.03795	1307.79	0.03799
1309.39	0.03093	1309.39	0.04765			1309.39	0.03601	1309.39	0.03643
1310.98	0.03207	1310.98	0.04553			1310.98	0.03772	1310.98	0.03775
1312.58	0.03275	1312.58	0.05153			1312.58	0.04034	1312.58	0.04004
1314.18	0.03188	1314.18	0.04843			1314.18	0.04041	1314.18	0.04079
1315.78	0.03242	1315.78	0.04953			1315.78	0.04086	1315.78	0.04309
1317.38	0.03227	1317.38	0.05076			1317.38	0.04251	1317.38	0.04232
1318.97	0.03444	1318.97	0.05274			1318.97	0.04242	1318.97	0.0456
1320.57	0.03576	1320.57	0.05362			1320.57	0.04253	1320.57	0.04734
1322.16	0.03677	1322.16	0.05031			1322.16	0.04628	1322.16	0.04601
1323.76	0.0367	1323.76	0.05339			1323.76	0.04619	1323.76	0.04774
1325.35	0.0384	1325.35	0.05314			1325.35	0.0471	1325.35	0.05178
1326.95	0.03871	1326.95	0.05647			1326.95	0.04865	1326.95	0.05332
1328.54	0.04134	1328.54	0.05599			1328.54	0.04957	1328.54	0.05353
1330.14	0.04067	1330.14	0.05453			1330.14	0.05224	1330.14	0.05644
1331.73	0.04271	1331.73	0.05889			1331.73	0.05091	1331.73	0.0534
1333.33	0.04384	1333.33	0.05932			1333.33	0.05215	1333.33	0.05519
1334.92	0.04621	1334.92	0.05914			1334.92	0.05367	1334.92	0.0593
1336.51	0.04401	1336.51	0.05957			1336.51	0.05364	1336.51	0.05762
1338.11	0.04552	1338.11	0.06147			1338.11	0.05304	1338.11	0.05844
1339.7	0.04429	1339.7	0.06149			1339.7	0.05352	1339.7	0.05943
1341.29	0.04616	1341.29	0.06025			1341.29	0.0548	1341.29	0.05827
1342.88	0.04489	1342.88	0.06122			1342.88	0.05413	1342.88	0.0596
1344.48	0.04541	1344.48	0.06118			1344.48	0.05455	1344.48	0.06188
1346.07	0.04662	1346.07	0.06113			1346.07	0.05333	1346.07	0.0572
1347.66	0.04418	1347.66	0.0606			1347.66	0.05347	1347.66	0.05369
1349.25	0.0447	1349.25	0.06155			1349.25	0.05308	1349.25	0.05616
1350.84	0.04321	1350.84	0.06004			1350.84	0.0526	1350.84	0.04977
1352.43	0.04164	1352.43	0.06026			1352.43	0.05111	1352.43	0.0484
1354.02	0.04125	1354.02	0.05963			1354.02	0.05028	1354.02	0.05186
1355.61	0.04047	1355.61	0.05938			1355.61	0.04635	1355.61	0.05243
1357.2	0.04009	1357.2	0.05791			1357.2	0.04645	1357.2	0.04917
1358.79	0.0394	1358.79	0.05743			1358.79	0.04418	1358.79	0.04918
1360.38	0.03841	1360.38	0.05659			1360.38	0.04346	1360.38	0.04592
1361.97	0.03804	1361.97	0.05636			1361.97	0.04366	1361.97	0.0469
1363.55	0.03634	1363.55	0.05921			1363.55	0.04266	1363.55	0.04614
1365.14	0.03758	1365.14	0.06105			1365.14	0.04138	1365.14	0.0442
1366.73	0.03694	1366.73	0.05781			1366.73	0.04264	1366.73	0.04303
1368.32	0.03683	1368.32	0.06135			1368.32	0.04224	1368.32	0.04184
1369.9	0.03649	1369.9	0.05919			1369.9	0.04256	1369.9	0.04218
1371.49	0.03672	1371.49	0.05956			1371.49	0.04261	1371.49	0.04262
1373.08	0.03688	1373.08	0.05993			1373.08	0.04266	1373.08	0.04306
1374.66	0.03592	1374.66	0.05939			1374.66	0.04053	1374.66	0.04053
1376.25	0.03567	1376.25	0.05849			1376.25	0.04141	1376.25	0.0405
1377.83	0.03487	1377.83	0.05943			1377.83	0.03966	1377.83	0.03932
1379.42	0.03416	1379.42	0.05988			1379.42	0.04099	1379.42	0.03815
1381	0.03537	1381	0.06094			1381	0.03933	1381	0.03812
1382.59	0.03472	1382.59	0.06004			1382.59	0.03921	1382.59	0.03866
1384.17	0.03516	1384.17	0.05962			1384.17	0.04009	1384.17	0.03729
1385.75	0.03321	1385.75	0.06177			1385.75	0.03951	1385.75	0.03707
1387.34	0.03357	1387.34	0.0605			1387.34	0.03957	1387.34	0.03743
1388.92	0.036	1388.92	0.06376			1388.92	0.03909	1388.92	0.03836
1390.5	0.03537	1390.5	0.06178			1390.5	0.03908	1390.5	0.033
1392.09	0.03529	1392.09	0.06299			1392.09	0.04033	1392.09	0.037
1393.67	0.0362	1393.67	0.06238			1393.67	0.03862	1393.67	0.03509
1395.25	0.03613	1395.25	0.06275			1395.25	0.03871	1395.25	0.03395
1396.83	0.03698	1396.83	0.06324			1396.83	0.03853	1396.83	0.03567
1398.41	0.03659	1398.41	0.06458			1398.41	0.03962	1398.41	0.03548
1400	0.03735	1400	0.06518			1400	0.03952	1400	0.03814
1401.58	0.0365	1401.58	0.06699			1401.58	0.0405	1401.58	0.0366
1403.16	0.03778	1403.16	0.06707			1403.16	0.0412	1403.16	0.03297
1404.74	0.0386	1404.74	0.06569			1404.74	0.04127	1404.74	0.0358
1406.32	0.03789	1406.32	0.06785			1406.32	0.03944	1406.32	0.0373
1407.9	0.03924	1407.9	0.07085			1407.9	0.04239	1407.9	0.0369
1409.48	0.03908	1409.48	0.07046			1409.48	0.04274	1409.48	0.03651
1411.06	0.03853	1411.06	0.06947			1411.06	0.04138	1411.06	0.03745
1412.63	0.0383	1412.63	0.07129			1412.63	0.04335	1412.63	0.03707
1414.21	0.04052	1414.21	0.07068			1414.21	0.04227	1414.21	0.03688
1415.79	0.03983	1415.79	0.07227			1415.79	0.04255	1415.79	0.03498
1417.37	0.04022	1417.37	0.07204			1417.37	0.04373	1417.37	0.03841
1418.95	0.03916	1418.95	0.07497			1418.95	0.04383	1418.95	0.03595
1420.52	0.03955	1420.52	0.07426			1420.52	0.04303	1420.52	0.0388
1422.1	0.04078	1422.1	0.07221			1422.1	0.0452	1422.1	0.03767
1423.68	0.0424	1423.68	0.07868			1423.68	0.04638	1423.68	0.03692
1425.25	0.04302	1425.25	0.07565			1425.25	0.04612	1425.25	0.03769
1426.83	0.04281	1426.83	0.07946			1426.83	0.04668	1426.83	0.03904
1428.41	0.04359	1428.41	0.08095			1428.41	0.04742	1428.41	0.03963
1429.98	0.04506	1429.98	0.08075			1429.98	0.05033	1429.98	0.04098
1431.56	0.0447	1431.56	0.0831			1431.56	0.05081	1431.56	0.03966
1433.13	0.04495	1433.13	0.0835			1433.13	0.04848	1433.13	0.04216
1434.7	0.0471	1434.7	0.0862			1434.7	0.05057	1434.7	0.04064
1436.28	0.04673	1436.28	0.0845			1436.28	0.05076	1436.28	0.03988
1437.85	0.04918	1437.85	0.08708			1437.85	0.05139	1437.85	0.04065
1439.43	0.04804	1439.43	0.08599			1439.43	0.05357	1439.43	0.04142
1441	0.04867	1441	0.08761			1441	0.05404	1441	0.03991
1442.57	0.05085	1442.57	0.08962			1442.57	0.0539	1442.57	0.04318
1444.15	0.0506	1444.15	0.08861			1444.15	0.05259	1444.15	0.04246
1445.72	0.0492	1445.72	0.09251			1445.72	0.05792	1445.72	0.045
1447.29	0.0501	1447.29	0.09201			1447.29	0.05817	1447.29	0.04333
1448.86	0.05039	1448.86	0.0969			1448.86	0.05741	1448.86	0.04548
1450.44	0.05273	1450.44	0.09684			1450.44	0.05736	1450.44	0.04609
1452.01	0.0529	1452.01	0.10215			1452.01	0.05902	1452.01	0.04725
1453.58	0.05567	1453.58	0.10005			1453.58	0.05992	1453.58	0.04706
1455.15	0.05634	1455.15	0.10013			1455.15	0.0628	1455.15	0.04895
1456.72	0.05662	1456.72	0.10154			1456.72	0.06485	1456.72	0.04931
1458.29	0.05589	1458.29	0.10443			1458.29	0.06336	1458.29	0.0489
1459.86	0.05894	1459.86	0.10793			1459.86	0.06324	1459.86	0.04964
1461.43	0.05969	1461.43	0.10778			1461.43	0.06586	1461.43	0.05154
1463	0.06045	1463	0.11021			1463	0.07093	1463	0.05191
1464.56	0.06206	1464.56	0.11486			1464.56	0.06856	1464.56	0.05153
1466.13	0.06014	1466.13	0.11339			1466.13	0.0702	1466.13	0.05306
1467.7	0.06222	1467.7	0.11388			1467.7	0.07428	1467.7	0.05612
1469.27	0.06783	1469.27	0.11755			1469.27	0.07392	1469.27	0.0567
1470.84	0.06467	1470.84	0.12011			1470.84	0.07609	1470.84	0.05803
1472.4	0.06589	1472.4	0.12119			1472.4	0.07752	1472.4	0.05802
1473.97	0.06725	1473.97	0.12434			1473.97	0.07768	1473.97	0.05781
1475.54	0.06922	1475.54	0.12306			1475.54	0.08127	1475.54	0.05855
1477.11	0.07095	1477.11	0.12727			1477.11	0.08159	1477.11	0.0631
1478.67	0.07213	1478.67	0.13001			1478.67	0.08335	1478.67	0.06326
1480.24	0.07508	1480.24	0.13323			1480.24	0.08737	1480.24	0.06341
1481.8	0.07427	1481.8	0.13486			1481.8	0.09003	1481.8	0.06681
1483.37	0.07721	1483.37	0.1387			1483.37	0.08962	1483.37	0.07001
1484.93	0.07948	1484.93	0.13974			1484.93	0.09555	1484.93	0.06922
1486.5	0.08099	1486.5	0.14153			1486.5	0.09508	1486.5	0.06978
1488.06	0.08221	1488.06	0.14493			1488.06	0.09922	1488.06	0.07263
1489.63	0.08542	1489.63	0.14651			1489.63	0.09967	1489.63	0.0772
1491.19	0.08527	1491.19	0.14688			1491.19	0.10455	1491.19	0.07529
1492.75	0.08663	1492.75	0.15125			1492.75	0.10327	1492.75	0.07852
1494.32	0.09065	1494.32	0.15424			1494.32	0.10558	1494.32	0.08154
1495.88	0.08983	1495.88	0.1567			1495.88	0.10966	1495.88	0.0792
1497.44	0.09509	1497.44	0.15679			1497.44	0.11451	1497.44	0.08483
1499	0.0962	1499	0.16391			1499	0.11465	1499	0.08606
1500.57	0.09503	1500.57	0.16591			1500.57	0.11911	1500.57	0.09185
1502.13	0.09914	1502.13	0.16845			1502.13	0.12207	1502.13	0.09007
1503.69	0.10032	1503.69	0.16923			1503.69	0.12103	1503.69	0.09326
1505.25	0.10466	1505.25	0.17372			1505.25	0.12804	1505.25	0.09326
1506.81	0.10568	1506.81	0.17439			1506.81	0.12835	1506.81	0.09784
1508.37	0.10503	1508.37	0.1725			1508.37	0.1328	1508.37	0.09976
1509.93	0.10755	1509.93	0.17882			1509.93	0.13379	1509.93	0.10394
1511.49	0.10912	1511.49	0.18169			1511.49	0.13708	1511.49	0.10467
1513.05	0.11302	1513.05	0.18146			1513.05	0.1397	1513.05	0.10784
1514.61	0.11324	1514.61	0.18339			1514.61	0.14363	1514.61	0.11135
1516.17	0.11801	1516.17	0.18639			1516.17	0.14818	1516.17	0.11523
1517.73	0.11747	1517.73	0.19024			1517.73	0.15085	1517.73	0.11685
1519.29	0.12331	1519.29	0.19036			1519.29	0.15173	1519.29	0.11658
1520.85	0.12437	1520.85	0.19			1520.85	0.15549	1520.85	0.11859
1522.4	0.12651	1522.4	0.19147			1522.4	0.15318	1522.4	0.12627
1523.96	0.1272	1523.96	0.19211			1523.96	0.159	1523.96	0.12772
1525.52	0.13367	1525.52	0.19372			1525.52	0.16162	1525.52	0.12993
1527.08	0.13583	1527.08	0.19778			1527.08	0.16552	1527.08	0.13801
1528.63	0.13583	1528.63	0.19307			1528.63	0.16739	1528.63	0.14272
1530.19	0.1429	1530.19	0.19722			1530.19	0.16635	1530.19	0.14576
1531.74	0.14235	1531.74	0.19813			1531.74	0.17321	1531.74	0.14883
1533.3	0.14756	1533.3	0.2074			1533.3	0.17472	1533.3	0.15814
1534.86	0.15323	1534.86	0.20869			1534.86	0.17944	1534.86	0.15688
1536.41	0.15646	1536.41	0.21298			1536.41	0.18136	1536.41	0.16146
1537.97	0.16428	1537.97	0.21359			1537.97	0.18334	1537.97	0.17714
1539.52	0.16926	1539.52	0.21502			1539.52	0.19021	1539.52	0.18165
1541.08	0.17354	1541.08	0.22306			1541.08	0.19464	1541.08	0.19161
1542.63	0.17933	1542.63	0.23			1542.63	0.19986	1542.63	0.20325
1544.18	0.18701	1544.18	0.24396			1544.18	0.20527	1544.18	0.20924
1545.74	0.19812	1545.74	0.25225			1545.74	0.20801	1545.74	0.22203
1547.29	0.20689	1547.29	0.26008			1547.29	0.22015	1547.29	0.23578
1548.84	0.22287	1548.84	0.26877			1548.84	0.23016	1548.84	0.2454
1550.4	0.23589	1550.4	0.28216			1550.4	0.23489	1550.4	0.26406
1551.95	0.24861	1551.95	0.29483			1551.95	0.24847	1551.95	0.29083
1553.5	0.26457	1553.5	0.30314			1553.5	0.26186	1553.5	0.30156
1555.05	0.28069	1555.05	0.31869			1555.05	0.27856	1555.05	0.32643
1556.6	0.3021	1556.6	0.33364			1556.6	0.29347	1556.6	0.3447
1558.16	0.32905	1558.16	0.34594			1558.16	0.30534	1558.16	0.36222
1559.71	0.34539	1559.71	0.36777			1559.71	0.32955	1559.71	0.38389
1561.25	0.36853	1561.25	0.39683			1561.25	0.35401	1561.25	0.4227
1562.81	0.39598	1562.81	0.42431			1562.81	0.3747	1562.81	0.43642
1564.36	0.41343	1564.36	0.45347			1564.36	0.39656	1564.36	0.44279
1565.91	0.43145	1565.91	0.47338			1565.91	0.41505	1565.91	0.46484
1567.45	0.45042	1567.45	0.49335			1567.45	0.42189	1567.45	0.47809
1569	0.46812	1569	0.49819			1569	0.43041	1569	0.49802
1570.55	0.4817	1570.55	0.51347			1570.55	0.437	1570.55	0.50764
1572.1	0.4944	1572.1	0.5063			1572.1	0.45963	1572.1	0.51067
1573.65	0.50145	1573.65	0.51927			1573.65	0.47132	1573.65	0.52952
1575.2	0.512	1575.2	0.53749			1575.2	0.50111	1575.2	0.55076
1576.75	0.53818	1576.75	0.58066			1576.75	0.54632	1576.75	0.57494
1578.29	0.55399	1578.29	0.63114			1578.29	0.60086	1578.29	0.60869
1579.84	0.58965	1579.84	0.70625			1579.84	0.69494	1579.84	0.67697
1581.39	0.63193	1581.39	0.79456			1581.39	0.80192	1581.39	0.75359
1582.93	0.6736	1582.93	0.86652			1582.93	0.90855	1582.93	0.81725
1584.48	0.73621	1584.48	0.92967			1584.48	0.96636	1584.48	0.9037
1586.02	0.80236	1586.02	0.97929			1586.02	0.99154	1586.02	0.94761
1587.57	0.86741	1587.57	1			1587.57	1	1587.57	0.99484
1589.11	0.93581	1589.11	0.99656			1589.11	0.99353	1589.11	1
1590.66	0.98537	1590.66	0.97538			1590.66	0.97849	1590.66	0.99394
1592.2	1	1592.2	0.94167			1592.2	0.94937	1592.2	0.97579
1593.75	0.99491	1593.75	0.91799			1593.75	0.88009	1593.75	0.92277
1595.29	0.94949	1595.29	0.87466			1595.29	0.81424	1595.29	0.8447
1596.84	0.87169	1596.84	0.8246			1596.84	0.72468	1596.84	0.78746
1598.38	0.79563	1598.38	0.7611			1598.38	0.64473	1598.38	0.72075
1599.92	0.70237	1599.92	0.68855			1599.92	0.56038	1599.92	0.64891
1601.47	0.6159	1601.47	0.61866			1601.47	0.48841	1601.47	0.58502
1603.01	0.54102	1603.01	0.55417			1603.01	0.43137	1603.01	0.52078
1604.55	0.48013	1604.55	0.49296			1604.55	0.37738	1604.55	0.46948
1606.09	0.42204	1606.09	0.43514			1606.09	0.3335	1606.09	0.41234
1607.64	0.37335	1607.64	0.38605			1607.64	0.29179	1607.64	0.37719
1609.18	0.32767	1609.18	0.34591			1609.18	0.26305	1609.18	0.33553
1610.72	0.2883	1610.72	0.30596			1610.72	0.23667	1610.72	0.29458
1612.26	0.26177	1612.26	0.27396			1612.26	0.21155	1612.26	0.27337
1613.8	0.22589	1613.8	0.23832			1613.8	0.19049	1613.8	0.25109
1615.34	0.20301	1615.34	0.22032			1615.34	0.17048	1615.34	0.22198
1616.88	0.18526	1616.88	0.19666			1616.88	0.15731	1616.88	0.20028
1618.42	0.16465	1618.42	0.18003			1618.42	0.1426	1618.42	0.18053
1619.96	0.14836	1619.96	0.16152			1619.96	0.13101	1619.96	0.16793
1621.5	0.13515	1621.5	0.14912			1621.5	0.12236	1621.5	0.15065
1623.04	0.12538	1623.04	0.13825			1623.04	0.11033	1623.04	0.13841
1624.58	0.11478	1624.58	0.12295			1624.58	0.10041	1624.58	0.12877
1626.11	0.10514	1626.11	0.1153			1626.11	0.09394	1626.11	0.11185
1627.65	0.095	1627.65	0.10504			1627.65	0.0873	1627.65	0.10632
1629.19	0.08735	1629.19	0.09885			1629.19	0.08165	1629.19	0.09951
1630.73	0.08106	1630.73	0.09017			1630.73	0.07425	1630.73	0.08862
1632.26	0.07172	1632.26	0.08604			1632.26	0.07039	1632.26	0.08611
1633.8	0.06911	1633.8	0.08155			1633.8	0.06644	1633.8	0.07674
1635.34	0.06211	1635.34	0.076			1635.34	0.06109	1635.34	0.06942
1636.87	0.06159	1636.87	0.07152			1636.87	0.05856	1636.87	0.06563
1638.41	0.05557	1638.41	0.06646			1638.41	0.05472	1638.41	0.06389
1639.95	0.05403	1639.95	0.06177			1639.95	0.05212	1639.95	0.05809
1641.48	0.05064	1641.48	0.05793			1641.48	0.05068	1641.48	0.05324
1643.02	0.0475	1643.02	0.05754			1643.02	0.04706	1643.02	0.05228
1644.55	0.04444	1644.55	0.0548			1644.55	0.0424	1644.55	0.04912
1646.09	0.04287	1646.09	0.05277			1646.09	0.04309	1646.09	0.04708
1647.62	0.04048	1647.62	0.05039			1647.62	0.04194	1647.62	0.04466
1649.15	0.03884	1649.15	0.0466			1649.15	0.03843	1649.15	0.04133
1650.69	0.03742	1650.69	0.04516			1650.69	0.03771	1650.69	0.0391
1652.22	0.03533	1652.22	0.04491			1652.22	0.03386	1652.22	0.03982
1653.75	0.03466	1653.75	0.04266			1653.75	0.03507	1653.75	0.03797
1655.29	0.03444	1655.29	0.0403			1655.29	0.03289	1655.29	0.03724
1656.82	0.03207	1656.82	0.04054			1656.82	0.03176	1656.82	0.03503
1658.35	0.03186	1658.35	0.03925			1658.35	0.03141	1658.35	0.03319
1659.88	0.02994	1659.88	0.03902			1659.88	0.03124	1659.88	0.03228
1661.42	0.03016	1661.42	0.03737			1661.42	0.02897	1661.42	0.0332
1662.95	0.02846	1662.95	0.03418			1662.95	0.02897	1662.95	0.02951
1664.48	0.0272	1664.48	0.03594			1664.48	0.02705	1664.48	0.02969
1666.01	0.02549	1666.01	0.03346			1666.01	0.02861	1666.01	0.02858
1667.54	0.02653	1667.54	0.0337			1667.54	0.02669	1667.54	0.02803
1669.07	0.02586	1669.07	0.03205			1669.07	0.02556	1669.07	0.0273
1670.6	0.02484	1670.6	0.03323			1670.6	0.02592	1670.6	0.02933
1672.13	0.0244	1672.13	0.03136			1672.13	0.02488	1672.13	0.02676
1673.66	0.0233	1673.66	0.03054			1673.66	0.02541	1673.66	0.02529
1675.19	0.02352	1675.19	0.03031			1675.19	0.02419	1675.19	0.02659
1676.72	0.02293	1676.72	0.03055			1676.72	0.02559	1676.72	0.02493
1678.24	0.02286	1678.24	0.02996			1678.24	0.02437	1678.24	0.02364
1679.77	0.02309	1679.77	0.0289			1679.77	0.02393	1679.77	0.02457
1681.3	0.02338	1681.3	0.02973			1681.3	0.02298	1681.3	0.02383
1682.83	0.02443	1682.83	0.02879			1682.83	0.02394	1682.83	0.02402
1684.36	0.02191	1684.36	0.02986			1684.36	0.02325	1684.36	0.02237
1685.88	0.0211	1685.88	0.02821			1685.88	0.02308	1685.88	0.02219
1687.41	0.02319	1687.41	0.02917			1687.41	0.02414	1687.41	0.02293
1688.94	0.02379	1688.94	0.03047			1688.94	0.02475	1688.94	0.02294
1690.46	0.02327	1690.46	0.03178			1690.46	0.02371	1690.46	0.02202
1691.99	0.02305	1691.99	0.03344			1691.99	0.02441	1691.99	0.02369
1693.51	0.02395	1693.51	0.03286			1693.51	0.02407	1693.51	0.02517
1695.04	0.02395	1695.04	0.03298			1695.04	0.02416	1695.04	0.02259
1696.56	0.02523	1696.56	0.03217			1696.56	0.02444	1696.56	0.02518
1698.09	0.02338	1698.09	0.03254			1698.09	0.02348	1698.09	0.02464
1699.61	0.02413	1699.61	0.0316			1699.61	0.02455	1699.61	0.02354
1701.14	0.02362	1701.14	0.03221			1701.14	0.0242	1701.14	0.02355
1702.66	0.02244	1702.66	0.03197			1702.66	0.0243	1702.66	0.02263
1704.19	0.02318	1704.19	0.03221			1704.19	0.02465	1704.19	0.02466
1705.71	0.02407	1705.71	0.03374			1705.71	0.02525	1705.71	0.02299
1707.23	0.02443	1707.23	0.03314			1707.23	0.02507	1707.23	0.02484
1708.75	0.02271	1708.75	0.03538			1708.75	0.02603	1708.75	0.02261
1710.28	0.02427	1710.28	0.03489			1710.28	0.02444	1710.28	0.02445
1711.8	0.02456	1711.8	0.03701			1711.8	0.02592	1711.8	0.02426
1713.32	0.02419	1713.32	0.03665			1713.32	0.02601	1713.32	0.02518
1714.84	0.02545	1714.84	0.03476			1714.84	0.02619	1714.84	0.02574
1716.36	0.02404	1716.36	0.03654			1716.36	0.02636	1716.36	0.02371
1717.88	0.0256	1717.88	0.03607			1717.88	0.02645	1717.88	0.02537
1719.41	0.02672	1719.41	0.03761			1719.41	0.02751	1719.41	0.0263
1720.93	0.02701	1720.93	0.03891			1720.93	0.02777	1720.93	0.0287
1722.45	0.0259	1722.45	0.03808			1722.45	0.0275	1722.45	0.02796
1723.97	0.02559	1723.97	0.0383			1723.97	0.02863	1723.97	0.02813
1725.49	0.02751	1725.49	0.0364			1725.49	0.02722	1725.49	0.03034
1727.01	0.02706	1727.01	0.03697			1727.01	0.02826	1727.01	0.02996
1728.52	0.0269	1728.52	0.03566			1728.52	0.02773	1728.52	0.02921
1730.04	0.02674	1730.04	0.03659			1730.04	0.02798	1730.04	0.02883
1731.56	0.02843	1731.56	0.03669			1731.56	0.02788	1731.56	0.02827
1733.08	0.02813	1733.08	0.03586			1733.08	0.0284	1733.08	0.02752
1734.6	0.02961	1734.6	0.03597			1734.6	0.02848	1734.6	0.02881
1736.11	0.02945	1736.11	0.03596			1736.11	0.02882	1736.11	0.0299
1737.63	0.02981	1737.63	0.03642			1737.63	0.0282	1737.63	0.02916
1739.15	0.03062	1739.15	0.0377			1739.15	0.0288	1739.15	0.02896
1740.67	0.03023	1740.67	0.03863			1740.67	0.02949	1740.67	0.0284
1742.18	0.03	1742.18	0.03802			1742.18	0.02869	1742.18	0.0282
1743.7	0.02954	1743.7	0.03894			1743.7	0.03007	1743.7	0.02819
1745.21	0.03122	1745.21	0.03939			1745.21	0.02919	1745.21	0.02909
1746.73	0.03018	1746.73	0.03879			1746.73	0.02805	1746.73	0.02798
1748.24	0.03018	1748.24	0.03761			1748.24	0.027	1748.24	0.02926
1749.76	0.02892	1749.76	0.03866			1749.76	0.02882	1749.76	0.02779
1751.27	0.02861	1751.27	0.03595			1751.27	0.02777	1751.27	0.02613
1752.79	0.02801	1752.79	0.03534			1752.79	0.02697	1752.79	0.0274
1754.3	0.02784	1754.3	0.03332			1754.3	0.02617	1754.3	0.02738
1755.82	0.02752	1755.82	0.03481			1755.82	0.02536	1755.82	0.0279
1757.33	0.02485	1757.33	0.03267			1757.33	0.0256	1757.33	0.02495
1758.85	0.02667	1758.85	0.03276			1758.85	0.02532	1758.85	0.02676
1760.36	0.02562	1760.36	0.03204			1760.36	0.02548	1760.36	0.02455
1761.87	0.02466	1761.87	0.03109			1761.87	0.02408	1761.87	0.02527
1763.38	0.02356	1763.38	0.02933			1763.38	0.02278	1763.38	0.02308
1764.9	0.02429	1764.9	0.02968			1764.9	0.02312	1764.9	0.02417
1766.41	0.02333	1766.41	0.02968			1766.41	0.02174	1766.41	0.02344
1767.92	0.02267	1767.92	0.02979			1767.92	0.02295	1767.92	0.02307
1769.43	0.02288	1769.43	0.02791			1769.43	0.02173	1769.43	0.02233
1770.94	0.02163	1770.94	0.02813			1770.94	0.02198	1770.94	0.02269
1772.45	0.02206	1772.45	0.02812			1772.45	0.02145	1772.45	0.02268
1773.96	0.02089	1773.96	0.02671			1773.96	0.0211	1773.96	0.02249
1775.47	0.02147	1775.47	0.02414			1775.47	0.02041	1775.47	0.0203
1776.98	0.01986	1776.98	0.02484			1776.98	0.01929	1776.98	0.02067
1778.49	0.01964	1778.49	0.02426			1778.49	0.01842	1778.49	0.02067
1780	0.01854	1780	0.02286			1780	0.01851	1780	0.01866
1781.51	0.0181	1781.51	0.02297			1781.51	0.01833	1781.51	0.0192
1783.02	0.01678	1783.02	0.02203			1783.02	0.01738	1783.02	0.01811
1784.53	0.01729	1784.53	0.02226			1784.53	0.01712	1784.53	0.01829
1786.04	0.01546	1786.04	0.02132			1786.04	0.01651	1786.04	0.0181
1787.54	0.01633	1787.54	0.02144			1787.54	0.01616	1787.54	0.01719
1789.05	0.01626	1789.05	0.02144			1789.05	0.01763	1789.05	0.01847
1790.56	0.01626	1790.56	0.01981			1790.56	0.01651	1790.56	0.01574
1792.07	0.01575	1792.07	0.01923			1792.07	0.01608	1792.07	0.01629
1793.57	0.01488	1793.57	0.01795			1793.57	0.01444	1793.57	0.01684
1795.08	0.01459	1795.08	0.01748			1795.08	0.0154	1795.08	0.01574
1796.59	0.0143	1796.59	0.0176			1796.59	0.01454	1796.59	0.01666
1798.09	0.01394	1798.09	0.01667			1798.09	0.0142	1798.09	0.01539
1799.6	0.01321	1799.6	0.01692			1799.6	0.01429	1799.6	0.01704
1801.1	0.01351	1801.1	0.01634			1801.1	0.01369	1801.1	0.01376
1802.61	0.01301	1802.61	0.01565			1802.61	0.01439	1802.61	0.01541
1804.12	0.01264	1804.12	0.01507			1804.12	0.01327	1804.12	0.01432
1805.62	0.0128	1805.62	0.01426			1805.62	0.01267	1805.62	0.01451
1807.12	0.01192	1807.12	0.01403			1807.12	0.0112	1807.12	0.0158
1808.63	0.01185	1808.63	0.01403			1808.63	0.01355	1808.63	0.01342
1810.13	0.01171	1810.13	0.01369			1810.13	0.01312	1810.13	0.01398
1811.64	0.01105	1811.64	0.01252			1811.64	0.01234	1811.64	0.01289
1813.14	0.01098	1813.14	0.01346			1813.14	0.01148	1813.14	0.01271
1814.64	0.01062	1814.64	0.01217			1814.64	0.01122	1814.64	0.01253
1816.14	0.01025	1816.14	0.01323			1816.14	0.01157	1816.14	0.01308
1817.65	0.01017	1817.65	0.0117			1817.65	0.01105	1817.65	0.01271
1819.15	0.00943	1819.15	0.01146			1819.15	0.01078	1819.15	0.01197
1820.65	0.00958	1820.65	0.01181			1820.65	0.01	1820.65	0.01068
1822.15	0.00943	1822.15	0.01145			1822.15	0.00999	1822.15	0.01196
1823.65	0.00899	1823.65	0.0111			1823.65	0.01025	1823.65	0.01105
1825.15	0.00906	1825.15	0.01005			1825.15	0.01008	1825.15	0.01142
1826.66	0.00899	1826.66	0.01099			1826.66	0.01	1826.66	0.0094
1828.16	0.00863	1828.16	0.01052			1828.16	0.00931	1828.16	0.01069
1829.66	0.00871	1829.66	0.01041			1829.66	0.00896	1829.66	0.01088
1831.16	0.00849	1831.16	0.00947			1831.16	0.00949	1831.16	0.00996
1832.65	0.00826	1832.65	0.0097			1832.65	0.00888	1832.65	0.00959
1834.15	0.00789	1834.15	0.01005			1834.15	0.00905	1834.15	0.00977
1835.65	0.0076	1835.65	0.0097			1835.65	0.00913	1835.65	0.01069
1837.15	0.00774	1837.15	0.00899			1837.15	0.00817	1837.15	0.0105
1838.65	0.00759	1838.65	0.00828			1838.65	0.00869	1838.65	0.00995
1840.15	0.00803	1840.15	0.00863			1840.15	0.00878	1840.15	0.01032
1841.65	0.00781	1841.65	0.00957			1841.65	0.00869	1841.65	0.00995
1843.14	0.00715	1843.14	0.00934			1843.14	0.00878	1843.14	0.01068
1844.64	0.00781	1844.64	0.00957			1844.64	0.00782	1844.64	0.0094
1846.14	0.00737	1846.14	0.00863			1846.14	0.0086	1846.14	0.00793
1847.64	0.00722	1847.64	0.00804			1847.64	0.00816	1847.64	0.00957
1849.13	0.0078	1849.13	0.00803			1849.13	0.00876	1849.13	0.01011
1850.63	0.00735	1850.63	0.00884			1850.63	0.00771	1850.63	0.00974
1852.12	0.00705	1852.12	0.00918			1852.12	0.00849	1852.12	0.01027
1853.62	0.00749	1853.62	0.00871			1853.62	0.00839	1853.62	0.00954
1855.11	0.0077	1855.11	0.00847			1855.11	0.00761	1855.11	0.00917
1856.61	0.00792	1856.61	0.00893			1856.61	0.00873	1856.61	0.01044
1858.1	0.00733	1858.1	0.00927			1858.1	0.00838	1858.1	0.01007
1859.6	0.00718	1859.6	0.00845			1859.6	0.0082	1859.6	0.00861
1861.09	0.00754	1861.09	0.00903			1861.09	0.00846	1861.09	0.00897
1862.59	0.0071	1862.59	0.00856			1862.59	0.00819	1862.59	0.00805
1864.08	0.00709	1864.08	0.00855			1864.08	0.00784	1864.08	0.00913
1865.57	0.00759	1865.57	0.00866			1865.57	0.00844	1865.57	0.00931
1867.07	0.00773	1867.07	0.00899			1867.07	0.00826	1867.07	0.0093
1868.56	0.00736	1868.56	0.00817			1868.56	0.00927	1868.56	0.01001
1870.05	0.00728	1870.05	0.00897			1870.05	0.00815	1870.05	0.00964
1871.55	0.00713	1871.55	0.00827			1871.55	0.00849	1871.55	0.00981
1873.04	0.00719	1873.04	0.0078			1873.04	0.00839	1873.04	0.00944
1874.53	0.00719	1874.53	0.00906			1874.53	0.00796	1874.53	0.00943
1876.02	0.00667	1876.02	0.00813			1876.02	0.0088	1876.02	0.01032
1877.51	0.00746	1877.51	0.008			1877.51	0.00845	1877.51	0.00995
1879	0.00702	1879	0.00869			1879	0.00793	1879	0.0094
1880.49	0.00666	1880.49	0.00822			1880.49	0.0081	1880.49	0.00975
1881.98	0.00715	1881.98	0.00867			1881.98	0.00902	1881.98	0.00938
1883.47	0.00693	1883.47	0.00877			1883.47	0.008	1883.47	0.01009
1884.96	0.00729	1884.96	0.00819			1884.96	0.00833	1884.96	0.00901
1886.45	0.00699	1886.45	0.00819			1886.45	0.00849	1886.45	0.00954
1887.94	0.00713	1887.94	0.00887			1887.94	0.00815	1887.94	0.00917
1889.43	0.0077	1889.43	0.00829			1889.43	0.0089	1889.43	0.01024
1890.92	0.00741	1890.92	0.00862			1890.92	0.00864	1890.92	0.00969
1892.41	0.00697	1892.41	0.00827			1892.41	0.00813	1892.41	0.01022
1893.9	0.00768	1893.9	0.00884			1893.9	0.00804	1893.9	0.00968
1895.39	0.00732	1895.39	0.00815			1895.39	0.00863	1895.39	0.0079
1896.87	0.00697	1896.87	0.00872			1896.87	0.00863	1896.87	0.0095
1898.36	0.00725	1898.36	0.00895			1898.36	0.00913	1898.36	0.01057
1899.85	0.00783	1899.85	0.00804			1899.85	0.00998	1899.85	0.00914
1901.33	0.00761	1901.33	0.00883			1901.33	0.00973	1901.33	0.00968
1902.82	0.00697	1902.82	0.00849			1902.82	0.00914	1902.82	0.0095
1904.31	0.00747	1904.31	0.00872			1904.31	0.00947	1904.31	0.00915
1905.79	0.00661	1905.79	0.0094			1905.79	0.01007	1905.79	0.01021
1907.28	0.0074	1907.28	0.00804			1907.28	0.01015	1907.28	0.00986
1908.76	0.00747	1908.76	0.00838			1908.76	0.01049	1908.76	0.01039
1910.25	0.00733	1910.25	0.00849			1910.25	0.01083	1910.25	0.01022
1911.73	0.00748	1911.73	0.00895			1911.73	0.01151	1911.73	0.01129
1913.22	0.00769	1913.22	0.00919			1913.22	0.01185	1913.22	0.01076
1914.7	0.00805	1914.7	0.0085			1914.7	0.0105	1914.7	0.00951
1916.19	0.00784	1916.19	0.00885			1916.19	0.0111	1916.19	0.01059
1917.67	0.00806	1917.67	0.0085			1917.67	0.01126	1917.67	0.01148
1919.15	0.00763	1919.15	0.0093			1919.15	0.01135	1919.15	0.01201
1920.64	0.00799	1920.64	0.00862			1920.64	0.01143	1920.64	0.01148
1922.12	0.0077	1922.12	0.00896			1922.12	0.01059	1922.12	0.01095
1923.6	0.00749	1923.6	0.00817			1923.6	0.01195	1923.6	0.01059
1925.08	0.00742	1925.08	0.00943			1925.08	0.01145	1925.08	0.01149
1926.57	0.0085	1926.57	0.00886			1926.57	0.01112	1926.57	0.01186
1928.05	0.00858	1928.05	0.00944			1928.05	0.01189	1928.05	0.01133
1929.53	0.00794	1929.53	0.00944			1929.53	0.01198	1929.53	0.01116
1931.01	0.00837	1931.01	0.00967			1931.01	0.01139	1931.01	0.01134
1932.49	0.0083	1932.49	0.00945			1932.49	0.01122	1932.49	0.01241
1933.97	0.0083	1933.97	0.01014			1933.97	0.01131	1933.97	0.01134
1935.45	0.00874	1935.45	0.01003			1935.45	0.01174	1935.45	0.01099
1936.93	0.00846	1936.93	0.01026			1936.93	0.01183	1936.93	0.01135
1938.41	0.00904	1938.41	0.0097			1938.41	0.01201	1938.41	0.01172
1939.89	0.00912	1939.89	0.01097			1939.89	0.01202	1939.89	0.01191
1941.37	0.00899	1941.37	0.01006			1941.37	0.01272	1941.37	0.01139
1942.85	0.00986	1942.85	0.01122			1942.85	0.01128	1942.85	0.0114
1944.33	0.00879	1944.33	0.01181			1944.33	0.01214	1944.33	0.01195
1945.81	0.01009	1945.81	0.01123			1945.81	0.01274	1945.81	0.01177
1947.29	0.00915	1947.29	0.01227			1947.29	0.01146	1947.29	0.01213
1948.76	0.00973	1948.76	0.01308			1948.76	0.01317	1948.76	0.01123
1950.24	0.01017	1950.24	0.01285			1950.24	0.01266	1950.24	0.0116
1951.72	0.01075	1951.72	0.01262			1951.72	0.01258	1951.72	0.01106
1953.2	0.01039	1953.2	0.01309			1953.2	0.01318	1953.2	0.01142
1954.67	0.0104	1954.67	0.01298			1954.67	0.01191	1954.67	0.01269
1956.15	0.01085	1956.15	0.01404			1956.15	0.01278	1956.15	0.01235
1957.63	0.01107	1957.63	0.01313			1957.63	0.01382	1957.63	0.01254
1959.1	0.01021	1959.1	0.01453			1959.1	0.01315	1959.1	0.01436
1960.58	0.0111	1960.58	0.01454			1960.58	0.01299	1960.58	0.01111
1962.06	0.01198	1962.06	0.01478			1962.06	0.01317	1962.06	0.01366
1963.53	0.01111	1963.53	0.01514			1963.53	0.01266	1963.53	0.01221
1965	0.01104	1965	0.01537			1965	0.01283	1965	0.01367
1966.48	0.01191	1966.48	0.01514			1966.48	0.01386	1966.48	0.01294
1967.95	0.01198	1967.95	0.01525			1967.95	0.01317	1967.95	0.01257
1969.43	0.01205	1969.43	0.01722			1969.43	0.01325	1969.43	0.01293
1970.9	0.01255	1970.9	0.01721			1970.9	0.01385	1970.9	0.01347
1972.37	0.01211	1972.37	0.01616			1972.37	0.01367	1972.37	0.01365
1973.85	0.01189	1973.85	0.01708			1973.85	0.0129	1973.85	0.0131
1975.32	0.01189	1975.32	0.01789			1975.32	0.01324	1975.32	0.0131
1976.79	0.01232	1976.79	0.01835			1976.79	0.01246	1976.79	0.01165
1978.27	0.01348	1978.27	0.018			1978.27	0.01315	1978.27	0.01327
1979.74	0.01195	1979.74	0.01787			1979.74	0.01443	1979.74	0.012
1981.21	0.01289	1981.21	0.01717			1981.21	0.01313	1981.21	0.01326
1982.68	0.01252	1982.68	0.01716			1982.68	0.01398	1982.68	0.01452
1984.15	0.01281	1984.15	0.01692			1984.15	0.01312	1984.15	0.01397
1985.63	0.01273	1985.63	0.01656			1985.63	0.01328	1985.63	0.01234
1987.1	0.01228	1987.1	0.01632			1987.1	0.01328	1987.1	0.01197
1988.57	0.01192	1988.57	0.01551			1988.57	0.01233	1988.57	0.0125
1990.04	0.01177	1990.04	0.01504			1990.04	0.01309	1990.04	0.0125
1991.51	0.01147	1991.51	0.01434			1991.51	0.0124	1991.51	0.01177
1992.98	0.01175	1992.98	0.01363			1992.98	0.01248	1992.98	0.01086
1994.45	0.01146	1994.45	0.01478			1994.45	0.01222	1994.45	0.01266
1995.92	0.01123	1995.92	0.01442			1995.92	0.0117	1995.92	0.01193
1997.38	0.01094	1997.38	0.01418			1997.38	0.01152	1997.38	0.01228
1998.85	0.01043	1998.85	0.01417			1998.85	0.01058	1998.85	0.01102
2000.32	0.0105	2000.32	0.01359			2000.32	0.01083	2000.32	0.01137
2001.79	0.01013	2001.79	0.01233			2001.79	0.01006	2001.79	0.01101
2003.26	0.01027	2003.26	0.01186			2003.26	0.01074	2003.26	0.01047
2004.73	0.00969	2004.73	0.0114			2004.73	0.01056	2004.73	0.01136
2006.19	0.00868	2006.19	0.01116			2006.19	0.00979	2006.19	0.01046
2007.66	0.00803	2007.66	0.01115			2007.66	0.00953	2007.66	0.01009
2009.13	0.00816	2009.13	0.01057			2009.13	0.00893	2009.13	0.00937
2010.59	0.00873	2010.59	0.01021			2010.59	0.00934	2010.59	0.01168
2012.06	0.00815	2012.06	0.00929			2012.06	0.00857	2012.06	0.01024
2013.53	0.00807	2013.53	0.00894			2013.53	0.00831	2013.53	0.00987
2014.99	0.00806	2014.99	0.00973			2014.99	0.00721	2014.99	0.00969
2016.46	0.00706	2016.46	0.00869			2016.46	0.00788	2016.46	0.0095
2017.92	0.00698	2017.92	0.00835			2017.92	0.00762	2017.92	0.00825
2019.39	0.00655	2019.39	0.00811			2019.39	0.00787	2019.39	0.0086
2020.85	0.00711	2020.85	0.00879			2020.85	0.00744	2020.85	0.00859
2022.32	0.00661	2022.32	0.00798			2022.32	0.0076	2022.32	0.00859
2023.78	0.00639	2023.78	0.00763			2023.78	0.00675	2023.78	0.00769
2025.24	0.00631	2025.24	0.00695			2025.24	0.007	2025.24	0.0091
2026.71	0.00645	2026.71	0.00751			2026.71	0.00641	2026.71	0.00892
2028.17	0.00666	2028.17	0.00705			2028.17	0.00699	2028.17	0.00767
2029.63	0.00595	2029.63	0.0075			2029.63	0.00699	2029.63	0.00785
2031.1	0.00637	2031.1	0.00715			2031.1	0.00698	2031.1	0.00749
2032.56	0.00601	2032.56	0.00749			2032.56	0.0069	2032.56	0.00766
2034.02	0.0058	2034.02	0.00692			2034.02	0.00689	2034.02	0.0073
2035.48	0.00579	2035.48	0.00725			2035.48	0.00613	2035.48	0.00906
2036.95	0.00572	2036.95	0.00747			2036.95	0.00605	2036.95	0.00764
2038.41	0.00607	2038.41	0.00713			2038.41	0.00646	2038.41	0.00711
2039.87	0.00543	2039.87	0.0069			2039.87	0.00662	2039.87	0.00746
2041.33	0.00578	2041.33	0.00667			2041.33	0.00646	2041.33	0.00746
2042.79	0.00564	2042.79	0.00667			2042.79	0.00629	2042.79	0.00746
2044.25	0.00529	2044.25	0.00712			2044.25	0.00579	2044.25	0.00764
2045.71	0.00557	2045.71	0.00611			2045.71	0.00646	2045.71	0.00746
2047.17	0.00529	2047.17	0.00633			2047.17	0.00587	2047.17	0.00641
2048.63	0.00529	2048.63	0.00645			2048.63	0.00621	2048.63	0.00799
2050.09	0.00479	2050.09	0.00599			2050.09	0.00629	2050.09	0.00676
2051.55	0.00508	2051.55	0.00633			2051.55	0.00562	2051.55	0.00746
2053	0.00508	2053	0.00611			2053	0.00654	2053	0.00658
2054.46	0.00508	2054.46	0.00656			2054.46	0.00596	2054.46	0.00746
2055.92	0.00515	2055.92	0.00577			2055.92	0.00538	2055.92	0.00676
2057.38	0.00515	2057.38	0.00589			2057.38	0.00563	2057.38	0.00659
2058.84	0.00487	2058.84	0.006			2058.84	0.00572	2058.84	0.0073
2060.29	0.00452	2060.29	0.00522			2060.29	0.00513	2060.29	0.0073
2061.75	0.00474	2061.75	0.00567			2061.75	0.0053	2061.75	0.0073
2063.21	0.0041	2063.21	0.00567			2063.21	0.00548	2063.21	0.0066
2064.66	0.0046	2064.66	0.00636			2064.66	0.00506	2064.66	0.00661
2066.12	0.00439	2066.12	0.00489			2066.12	0.0054	2066.12	0.00661
2067.58	0.00482	2067.58	0.00524			2067.58	0.00541	2067.58	0.00627
2069.03	0.00447	2069.03	0.0057			2069.03	0.00525	2069.03	0.00627
2070.49	0.00434	2070.49	0.00536			2070.49	0.00525	2070.49	0.00663
2071.94	0.00462	2071.94	0.00593			2071.94	0.00517	2071.94	0.00575
2073.4	0.00456	2073.4	0.00514			2073.4	0.00526	2073.4	0.00718
2074.85	0.00477	2074.85	0.00582			2074.85	0.00551	2074.85	0.00611
2076.31	0.00427	2076.31	0.00514			2076.31	0.00509	2076.31	0.00665
2077.76	0.00449	2077.76	0.00503			2077.76	0.00509	2077.76	0.00647
2079.22	0.00428	2079.22	0.00537			2079.22	0.00459	2079.22	0.0063
2080.67	0.00435	2080.67	0.00469			2080.67	0.00409	2080.67	0.00612
2082.12	0.00414	2082.12	0.00606			2082.12	0.00443	2082.12	0.00648
2083.58	0.00422	2083.58	0.00504			2083.58	0.0046	2083.58	0.00578
2085.03	0.00408	2085.03	0.00447			2085.03	0.0046	2085.03	0.00614
2086.48	0.00458	2086.48	0.00539			2086.48	0.00545	2086.48	0.00596
2087.93	0.00408	2087.93	0.00471			2087.93	0.00469	2087.93	0.00632
2089.39	0.00487	2089.39	0.00517			2089.39	0.00478	2089.39	0.00561
2090.84	0.00401	2090.84	0.00483			2090.84	0.00436	2090.84	0.00633
2092.29	0.00416	2092.29	0.00517			2092.29	0.0047	2092.29	0.00544
2093.74	0.00395	2093.74	0.00506			2093.74	0.00445	2093.74	0.00527
2095.19	0.00438	2095.19	0.00518			2095.19	0.00479	2095.19	0.00563
2096.64	0.00431	2096.64	0.00496			2096.64	0.00471	2096.64	0.00671
2098.09	0.00403	2098.09	0.00496			2098.09	0.00472	2098.09	0.00653
2099.54	0.00403	2099.54	0.00462			2099.54	0.00548	2099.54	0.00564
2100.99	0.00432	2100.99	0.00416			2100.99	0.00464	2100.99	0.00546
2102.44	0.00374	2102.44	0.00462			2102.44	0.00455	2102.44	0.006
2103.89	0.00425	2103.89	0.00473			2103.89	0.00481	2103.89	0.006
2105.34	0.00418	2105.34	0.00439			2105.34	0.00447	2105.34	0.006
2106.79	0.00389	2106.79	0.00451			2106.79	0.00447	2106.79	0.006
2108.24	0.00375	2108.24	0.00543			2108.24	0.00456	2108.24	0.00655
2109.69	0.00419	2109.69	0.00474			2109.69	0.00473	2109.69	0.00565
2111.13	0.00397	2111.13	0.00475			2111.13	0.00457	2111.13	0.0062
2112.58	0.00419	2112.58	0.0044			2112.58	0.00457	2112.58	0.00566
2114.03	0.00391	2114.03	0.00464			2114.03	0.00457	2114.03	0.00566
2115.48	0.00383	2115.48	0.00452			2115.48	0.005	2115.48	0.00675
2116.92	0.00398	2116.92	0.00463			2116.92	0.00474	2116.92	0.00512
2118.37	0.00398	2118.37	0.00532			2118.37	0.0044	2118.37	0.00512
2119.82	0.00426	2119.82	0.00474			2119.82	0.00465	2119.82	0.00619
2121.26	0.00419	2121.26	0.00508			2121.26	0.0049	2121.26	0.00601
2122.71	0.0039	2122.71	0.0045			2122.71	0.00481	2122.71	0.00529
2124.15	0.00375	2124.15	0.00496			2124.15	0.00456	2124.15	0.00583
2125.6	0.00397	2125.6	0.00519			2125.6	0.00464	2125.6	0.0069
2127.04	0.00397	2127.04	0.00473			2127.04	0.0043	2127.04	0.00583
2128.49	0.00411	2128.49	0.00473			2128.49	0.0043	2128.49	0.006
2129.93	0.00432	2129.93	0.00473			2129.93	0.00413	2129.93	0.006
2131.38	0.00418	2131.38	0.0053			2131.38	0.00455	2131.38	0.00582
2132.82	0.00374	2132.82	0.0046			2132.82	0.00387	2132.82	0.00563
2134.27	0.00417	2134.27	0.00483			2134.27	0.00454	2134.27	0.00509
2135.71	0.00395	2135.71	0.00402			2135.71	0.00454	2135.71	0.00598
2137.15	0.00388	2137.15	0.00459			2137.15	0.00454	2137.15	0.00562
2138.59	0.00388	2138.59	0.00459			2138.59	0.00403	2138.59	0.00544
2140.04	0.00474	2140.04	0.00493			2140.04	0.00428	2140.04	0.00579
2141.48	0.00409	2141.48	0.00458			2141.48	0.00453	2141.48	0.0049
2142.92	0.00416	2142.92	0.00469			2142.92	0.00444	2142.92	0.0056
2144.36	0.00422	2144.36	0.00446			2144.36	0.00494	2144.36	0.00613
2145.81	0.004	2145.81	0.00456			2145.81	0.00485	2145.81	0.00577
2147.25	0.00386	2147.25	0.00467			2147.25	0.00468	2147.25	0.00612
2148.69	0.0045	2148.69	0.00421			2148.69	0.00459	2148.69	0.00576
2150.13	0.00364	2150.13	0.00489			2150.13	0.00484	2150.13	0.00557
2151.57	0.00406	2151.57	0.00466			2151.57	0.0045	2151.57	0.00522
2153.01	0.00356	2153.01	0.00534			2153.01	0.00433	2153.01	0.00592
2154.45	0.00406	2154.45	0.00488			2154.45	0.00458	2154.45	0.00574
2155.89	0.00427	2155.89	0.00555			2155.89	0.00524	2155.89	0.00538
2157.33	0.00405	2157.33	0.0052			2157.33	0.00482	2157.33	0.00555
2158.77	0.00433	2158.77	0.00542			2158.77	0.00515	2158.77	0.00537
2160.21	0.00411	2160.21	0.00452			2160.21	0.00497	2160.21	0.00519
2161.65	0.00411	2161.65	0.00474			2161.65	0.00472	2161.65	0.00588
2163.08	0.00439	2163.08	0.00518			2163.08	0.00472	2163.08	0.00606
2164.52	0.0041	2164.52	0.00495			2164.52	0.00496	2164.52	0.00658
2165.96	0.00453	2165.96	0.00517			2165.96	0.00463	2165.96	0.0064
2167.4	0.00417	2167.4	0.00495			2167.4	0.00463	2167.4	0.00675
2168.84	0.00452	2168.84	0.00483			2168.84	0.00487	2168.84	0.00552
2170.27	0.00459	2170.27	0.00538			2170.27	0.00478	2170.27	0.00639
2171.71	0.00444	2171.71	0.00549			2171.71	0.00519	2171.71	0.00585
2173.15	0.00458	2173.15	0.00559			2173.15	0.00477	2173.15	0.0048
2174.58	0.0045	2174.58	0.00525			2174.58	0.00526	2174.58	0.00671
2176.02	0.00464	2176.02	0.00536			2176.02	0.00526	2176.02	0.00601
2177.45	0.00428	2177.45	0.00602			2177.45	0.00517	2177.45	0.00548
2178.89	0.0047	2178.89	0.00602			2178.89	0.00509	2178.89	0.00652
2180.33	0.00442	2180.33	0.00513			2180.33	0.00484	2180.33	0.00617
2181.76	0.00428	2181.76	0.00568			2181.76	0.00541	2181.76	0.00617
2183.2	0.00442	2183.2	0.00546			2183.2	0.00533	2183.2	0.00652
2184.63	0.00491	2184.63	0.00579			2184.63	0.00533	2184.63	0.00617
2186.06	0.00491	2186.06	0.00635			2186.06	0.00533	2186.06	0.00565
2187.5	0.00477	2187.5	0.00579			2187.5	0.00525	2187.5	0.00669
2188.93	0.00477	2188.93	0.00579			2188.93	0.00591	2188.93	0.00652
2190.37	0.00463	2190.37	0.00568			2190.37	0.00608	2190.37	0.00652
2191.8	0.00484	2191.8	0.00524			2191.8	0.00534	2191.8	0.00652
2193.23	0.0047	2193.23	0.00568			2193.23	0.00492	2193.23	0.00565
2194.66	0.00463	2194.66	0.00534			2194.66	0.005	2194.66	0.00687
2196.1	0.0047	2196.1	0.0059			2196.1	0.00566	2196.1	0.00635
2197.53	0.00512	2197.53	0.0059			2197.53	0.00558	2197.53	0.00739
2198.96	0.00498	2198.96	0.0049			2198.96	0.00533	2198.96	0.00547
2200.39	0.0047	2200.39	0.00501			2200.39	0.00517	2200.39	0.00635
2201.82	0.00513	2201.82	0.00579			2201.82	0.00567	2201.82	0.00618
2203.25	0.00499	2203.25	0.0058			2203.25	0.00534	2203.25	0.00793
2204.68	0.00458	2204.68	0.00581			2204.68	0.00502	2204.68	0.00602
2206.11	0.00508	2206.11	0.00593			2206.11	0.00536	2206.11	0.0069
2207.55	0.00459	2207.55	0.0047			2207.55	0.00545	2207.55	0.00691
2208.98	0.00481	2208.98	0.00538			2208.98	0.00545	2208.98	0.00639
2210.41	0.00488	2210.41	0.00584			2210.41	0.00538	2210.41	0.00657
2211.84	0.00517	2211.84	0.00528			2211.84	0.00488	2211.84	0.00764
2213.26	0.00468	2213.26	0.0054			2213.26	0.00464	2213.26	0.00606
2214.69	0.00455	2214.69	0.00529			2214.69	0.00523	2214.69	0.00625
2216.12	0.00462	2216.12	0.0053			2216.12	0.00482	2216.12	0.00678
2217.55	0.0047	2217.55	0.00565			2217.55	0.00575	2217.55	0.00714
2218.98	0.00449	2218.98	0.00509			2218.98	0.00542	2218.98	0.00609
2220.41	0.00493	2220.41	0.00555			2220.41	0.00501	2220.41	0.00557
2221.83	0.00486	2221.83	0.0051			2221.83	0.00527	2221.83	0.00646
2223.26	0.00451	2223.26	0.00522			2223.26	0.00544	2223.26	0.00665
2224.69	0.00431	2224.69	0.00546			2224.69	0.00545	2224.69	0.00577
2226.12	0.00438	2226.12	0.00547			2226.12	0.00504	2226.12	0.00703
2227.54	0.00396	2227.54	0.00479			2227.54	0.00488	2227.54	0.00651
2228.97	0.00462	2228.97	0.00583			2228.97	0.00556	2228.97	0.00652
2230.4	0.00441	2230.4	0.00596			2230.4	0.00558	2230.4	0.00725
2231.82	0.00464	2231.82	0.00471			2231.82	0.00525	2231.82	0.00619
2233.25	0.00472	2233.25	0.00576			2233.25	0.00475	2233.25	0.0062
2234.67	0.0048	2234.67	0.0052			2234.67	0.00493	2234.67	0.00658
2236.1	0.00474	2236.1	0.00567			2236.1	0.00537	2236.1	0.00587
2237.52	0.00453	2237.52	0.00476			2237.52	0.00529	2237.52	0.00623
2238.95	0.00455	2238.95	0.00536			2238.95	0.00564	2238.95	0.00679
2240.37	0.00476	2240.37	0.00548			2240.37	0.00548	2240.37	0.00645
2241.79	0.00485	2241.79	0.00535			2241.79	0.00557	2241.79	0.0054
2243.22	0.00452	2243.22	0.00548			2243.22	0.00524	2243.22	0.00614
2244.64	0.00417	2244.64	0.0056			2244.64	0.0051	2244.64	0.00633
2246.07	0.00477	2246.07	0.00532			2246.07	0.00479	2246.07	0.00665
2247.49	0.00425	2247.49	0.0052			2247.49	0.00512	2247.49	0.0058
2248.91	0.00443	2248.91	0.00585			2248.91	0.00507	2248.91	0.00582
2250.33	0.00421	2250.33	0.00513			2250.33	0.00507	2250.33	0.00648
2251.76	0.00486	2251.76	0.00503			2251.76	0.00514	2251.76	0.00645
2253.18	0.0048	2253.18	0.00574			2253.18	0.00543	2253.18	0.0067
2254.6	0.00462	2254.6	0.00525			2254.6	0.00513	2254.6	0.00578
2256.02	0.00456	2256.02	0.00548			2256.02	0.00518	2256.02	0.00618
2257.44	0.00481	2257.44	0.00546			2257.44	0.0052	2257.44	0.00606
2258.86	0.00424	2258.86	0.00543			2258.86	0.00511	2258.86	0.00643
2260.28	0.0042	2260.28	0.0048			2260.28	0.00479	2260.28	0.00658
2261.7	0.00448	2261.7	0.00572			2261.7	0.00506	2261.7	0.00627
2263.12	0.0044	2263.12	0.00543			2263.12	0.00522	2263.12	0.00572
2264.54	0.00408	2264.54	0.00524			2264.54	0.00505	2264.54	0.00661
2265.96	0.00438	2265.96	0.0052			2265.96	0.0045	2265.96	0.0072
2267.38	0.00462	2267.38	0.00543			2267.38	0.00489	2267.38	0.00726
2268.8	0.00456	2268.8	0.00495			2268.8	0.00483	2268.8	0.00607
2270.22	0.00416	2270.22	0.0057			2270.22	0.0052	2270.22	0.0065
2271.64	0.00457	2271.64	0.0053			2271.64	0.00509	2271.64	0.00626
2273.06	0.00433	2273.06	0.00519			2273.06	0.00492	2273.06	0.0063
2274.48	0.00445	2274.48	0.00531			2274.48	0.0051	2274.48	0.00665
2275.89	0.00435	2275.89	0.00543			2275.89	0.00555	2275.89	0.00624
2277.31	0.00465	2277.31	0.00552			2277.31	0.00526	2277.31	0.00672
2278.73	0.00468	2278.73	0.00567			2278.73	0.00562	2278.73	0.00664
2280.15	0.00461	2280.15	0.00504			2280.15	0.00526	2280.15	0.00665
2281.56	0.0045	2281.56	0.00563			2281.56	0.00512	2281.56	0.00612
2282.98	0.00474	2282.98	0.00546			2282.98	0.00497	2282.98	0.00629
2284.4	0.00464	2284.4	0.00521			2284.4	0.00547	2284.4	0.00698
2285.81	0.00444	2285.81	0.00514			2285.81	0.00538	2285.81	0.00665
2287.23	0.0049	2287.23	0.00583			2287.23	0.00579	2287.23	0.0062
2288.64	0.00461	2288.64	0.0053			2288.64	0.00553	2288.64	0.00652
2290.06	0.00464	2290.06	0.0057			2290.06	0.00548	2290.06	0.0066
2291.47	0.00479	2291.47	0.00567			2291.47	0.00576	2291.47	0.00629
2292.89	0.0049	2292.89	0.00583			2292.89	0.00543	2292.89	0.00681
2294.3	0.00477	2294.3	0.00537			2294.3	0.00535	2294.3	0.00651
2295.72	0.0047	2295.72	0.00506			2295.72	0.00523	2295.72	0.00677
2297.13	0.00458	2297.13	0.00508			2297.13	0.00532	2297.13	0.00656
2298.54	0.00463	2298.54	0.00533			2298.54	0.00541	2298.54	0.00583
2299.96	0.0047	2299.96	0.0056			2299.96	0.00524	2299.96	0.00676
2301.37	0.00473	2301.37	0.00532			2301.37	0.0057	2301.37	0.00765
2302.78	0.00459	2302.78	0.00548			2302.78	0.00541	2302.78	0.00665
2304.2	0.00474	2304.2	0.0057			2304.2	0.00552	2304.2	0.00692
2305.61	0.00491	2305.61	0.00575			2305.61	0.00562	2305.61	0.007
2307.02	0.00485	2307.02	0.00578			2307.02	0.00533	2307.02	0.00648
2308.43	0.00511	2308.43	0.00591			2308.43	0.00548	2308.43	0.00634
2309.84	0.00486	2309.84	0.00599			2309.84	0.00566	2309.84	0.00649
2311.26	0.00483	2311.26	0.00563			2311.26	0.00577	2311.26	0.00635
2312.67	0.00474	2312.67	0.00575			2312.67	0.00551	2312.67	0.0067
2314.08	0.0049	2314.08	0.00585			2314.08	0.00555	2314.08	0.0065
2315.49	0.0049	2315.49	0.006			2315.49	0.00574	2315.49	0.00657
2316.9	0.00509	2316.9	0.00583			2316.9	0.00584	2316.9	0.00667
2318.31	0.00503	2318.31	0.00571			2318.31	0.00556	2318.31	0.007
2319.72	0.00503	2319.72	0.00617			2319.72	0.00565	2319.72	0.00671
2321.13	0.00524	2321.13	0.00602			2321.13	0.00571	2321.13	0.00638
2322.54	0.00516	2322.54	0.00589			2322.54	0.00604	2322.54	0.00669
2323.95	0.005	2323.95	0.00601			2323.95	0.006	2323.95	0.00691
2325.35	0.00528	2325.35	0.00563			2325.35	0.00591	2325.35	0.00757
2326.76	0.00529	2326.76	0.00564			2326.76	0.00615	2326.76	0.00723
2328.17	0.00546	2328.17	0.00578			2328.17	0.00603	2328.17	0.00759
2329.58	0.00533	2329.58	0.00598			2329.58	0.00588	2329.58	0.00758
2330.99	0.00501	2330.99	0.00623			2330.99	0.00583	2330.99	0.0073
2332.39	0.00508	2332.39	0.00631			2332.39	0.00585	2332.39	0.00747
2333.8	0.00506	2333.8	0.00609			2333.8	0.00585	2333.8	0.00649
2335.21	0.00531	2335.21	0.00598			2335.21	0.00603	2335.21	0.0066
2336.62	0.00518	2336.62	0.00613			2336.62	0.00617	2336.62	0.00695
2338.02	0.00529	2338.02	0.00612			2338.02	0.00597	2338.02	0.00687
2339.43	0.00552	2339.43	0.00606			2339.43	0.00595	2339.43	0.00762
2340.83	0.00532	2340.83	0.00604			2340.83	0.00593	2340.83	0.00772
2342.24	0.00527	2342.24	0.00595			2342.24	0.00614	2342.24	0.00731
2343.65	0.00541	2343.65	0.00617			2343.65	0.00635	2343.65	0.00695
2345.05	0.00559	2345.05	0.00653			2345.05	0.00644	2345.05	0.00695
2346.46	0.00553	2346.46	0.00654			2346.46	0.0067	2346.46	0.00719
2347.86	0.00555	2347.86	0.0064			2347.86	0.00653	2347.86	0.00777
2349.27	0.00539	2349.27	0.00633			2349.27	0.00622	2349.27	0.00749
2350.67	0.00547	2350.67	0.00666			2350.67	0.00637	2350.67	0.00778
2352.07	0.00539	2352.07	0.00669			2352.07	0.00632	2352.07	0.00753
2353.48	0.00566	2353.48	0.00663			2353.48	0.00682	2353.48	0.0072
2354.88	0.00561	2354.88	0.00665			2354.88	0.00728	2354.88	0.00685
2356.29	0.00566	2356.29	0.00643			2356.29	0.00708	2356.29	0.00735
2357.69	0.00578	2357.69	0.00677			2357.69	0.00702	2357.69	0.00734
2359.09	0.00612	2359.09	0.0063			2359.09	0.00687	2359.09	0.00716
2360.49	0.00608	2360.49	0.00628			2360.49	0.00667	2360.49	0.00765
2361.89	0.00584	2361.89	0.00675			2361.89	0.00672	2361.89	0.00782
2363.3	0.00576	2363.3	0.0067			2363.3	0.00733	2363.3	0.00837
2364.7	0.00594	2364.7	0.0066			2364.7	0.0071	2364.7	0.00838
2366.1	0.00605	2366.1	0.00742			2366.1	0.00712	2366.1	0.00785
2367.5	0.00628	2367.5	0.00757			2367.5	0.00689	2367.5	0.00768
2368.9	0.0064	2368.9	0.0072			2368.9	0.00722	2368.9	0.00814
2370.3	0.00634	2370.3	0.00709			2370.3	0.00749	2370.3	0.00856
2371.7	0.00642	2371.7	0.00782			2371.7	0.00713	2371.7	0.00877
2373.1	0.00656	2373.1	0.00764			2373.1	0.00733	2373.1	0.00833
2374.5	0.00714	2374.5	0.00798			2374.5	0.00766	2374.5	0.00818
2375.9	0.00657	2375.9	0.00776			2375.9	0.00759	2375.9	0.00804
2376.99	0.0073	2376.99	0.00758			2376.99	0.00777	2376.99	0.00803
2378.39	0.00716	2378.39	0.00898			2378.39	0.00768	2378.39	0.00886
2379.8	0.00729	2379.8	0.00779			2379.8	0.0076	2379.8	0.00886
2381.2	0.00721	2381.2	0.00897			2381.2	0.00775	2381.2	0.00868
2382.61	0.00781	2382.61	0.00778			2382.61	0.00806	2382.61	0.00952
2384.01	0.00761	2384.01	0.00842			2384.01	0.00861	2384.01	0.009
2385.42	0.00774	2385.42	0.00863			2385.42	0.00893	2385.42	0.009
2386.82	0.0076	2386.82	0.00883			2386.82	0.00876	2386.82	0.00966
2388.22	0.00793	2388.22	0.0099			2388.22	0.00828	2388.22	0.00915
2389.63	0.00839	2389.63	0.00946			2389.63	0.00938	2389.63	0.00982
2391.03	0.00825	2391.03	0.00967			2391.03	0.00961	2391.03	0.00897
2392.43	0.00851	2392.43	0.00955			2392.43	0.00937	2392.43	0.0103
2393.84	0.00891	2393.84	0.01062			2393.84	0.00928	2393.84	0.01012
2395.24	0.00876	2395.24	0.01146			2395.24	0.00943	2395.24	0.01061
2396.64	0.00862	2396.64	0.0107			2396.64	0.00982	2396.64	0.01027
2398.04	0.00915	2398.04	0.01134			2398.04	0.01052	2398.04	0.01077
2399.44	0.00921	2399.44	0.01176			2399.44	0.01067	2399.44	0.01059
2400.85	0.00928	2400.85	0.01122			2400.85	0.01091	2400.85	0.01009
2402.25	0.01021	2402.25	0.01218			2402.25	0.0113	2402.25	0.01192
2403.65	0.01028	2403.65	0.01281			2403.65	0.01161	2403.65	0.01191
2405.05	0.01034	2405.05	0.01281			2405.05	0.01184	2405.05	0.01191
2406.45	0.01047	2406.45	0.0127			2406.45	0.01279	2406.45	0.01157
2407.85	0.01107	2407.85	0.0128			2407.85	0.01254	2407.85	0.0114
2409.25	0.01206	2409.25	0.01375			2409.25	0.01364	2409.25	0.01405
2410.65	0.01192	2410.65	0.01427			2410.65	0.01292	2410.65	0.01188
2412.05	0.01264	2412.05	0.01457			2412.05	0.01425	2412.05	0.01387
2413.45	0.01196	2413.45	0.01477			2413.45	0.01447	2413.45	0.01302
2414.85	0.01255	2414.85	0.0155			2414.85	0.01454	2414.85	0.01318
2416.25	0.01268	2416.25	0.01412			2416.25	0.01586	2416.25	0.01483
2417.65	0.01308	2417.65	0.01496			2417.65	0.01547	2417.65	0.01433
2419.04	0.01414	2419.04	0.01602			2419.04	0.01555	2419.04	0.01449
2420.44	0.01314	2420.44	0.01762			2420.44	0.01508	2420.44	0.01532
2421.84	0.01415	2421.84	0.01645			2421.84	0.01579	2421.84	0.01632
2423.24	0.01469	2423.24	0.01657			2423.24	0.01556	2423.24	0.01633
2424.64	0.01422	2424.64	0.01689			2424.64	0.01643	2424.64	0.01534
2426.03	0.01536	2426.03	0.0171			2426.03	0.01619	2426.03	0.01667
2427.43	0.01575	2427.43	0.01667			2427.43	0.01572	2427.43	0.01583
2428.83	0.01488	2428.83	0.01741			2428.83	0.01697	2428.83	0.01566
2430.22	0.01507	2430.22	0.01772			2430.22	0.01719	2430.22	0.01631
2431.62	0.01612	2431.62	0.01707			2431.62	0.01718	2431.62	0.01481
2433.01	0.01598	2433.01	0.01801			2433.01	0.01788	2433.01	0.01613
2434.41	0.01657	2434.41	0.01832			2434.41	0.01716	2434.41	0.01728
2435.81	0.01637	2435.81	0.01821			2435.81	0.01802	2435.81	0.01826
2437.2	0.01629	2437.2	0.01777			2437.2	0.01817	2437.2	0.01759
2438.6	0.01642	2438.6	0.01861			2438.6	0.01784	2438.6	0.01725
2439.99	0.01601	2439.99	0.0186			2439.99	0.01799	2439.99	0.0184
2441.38	0.01725	2441.38	0.01763			2441.38	0.01797	2441.38	0.01756
2442.78	0.01711	2442.78	0.01846			2442.78	0.01897	2442.78	0.01837
2444.17	0.01689	2444.17	0.01887			2444.17	0.01888	2444.17	0.01802
2445.56	0.01741	2445.56	0.01759			2445.56	0.01902	2445.56	0.01784
2446.96	0.01727	2446.96	0.01863			2446.96	0.01745	2446.96	0.018
2448.35	0.01713	2448.35	0.01789			2448.35	0.01815	2448.35	0.01898
2449.74	0.01686	2449.74	0.01799			2449.74	0.01908	2449.74	0.01618
2451.14	0.01745	2451.14	0.01767			2451.14	0.01806	2451.14	0.01913
2452.53	0.01705	2452.53	0.01872			2452.53	0.01767	2452.53	0.01798
2453.92	0.01646	2453.92	0.01714			2453.92	0.01743	2453.92	0.01913
2455.31	0.01757	2455.31	0.01766			2455.31	0.0179	2455.31	0.01814
2456.7	0.01684	2456.7	0.01849			2456.7	0.01812	2456.7	0.01862
2458.1	0.01664	2458.1	0.01807			2458.1	0.01789	2458.1	0.01895
2459.49	0.01631	2459.49	0.0167			2459.49	0.01695	2459.49	0.01812
2460.88	0.01624	2460.88	0.01607			2460.88	0.01858	2460.88	0.01927
2462.27	0.01597	2462.27	0.01701			2462.27	0.01733	2462.27	0.01779
2463.66	0.01597	2463.66	0.01701			2463.66	0.01842	2463.66	0.01795
2465.05	0.01524	2465.05	0.0171			2465.05	0.0181	2465.05	0.01794
2466.44	0.01589	2466.44	0.0173			2466.44	0.01723	2466.44	0.01809
2467.83	0.0162	2467.83	0.01697			2467.83	0.0183	2467.83	0.0189
2469.22	0.01612	2469.22	0.01758			2469.22	0.01728	2469.22	0.01822
2470.61	0.0163	2470.61	0.01662			2470.61	0.01749	2470.61	0.0182
2472	0.01648	2472	0.01671			2472	0.01701	2472	0.01737
2473.39	0.01574	2473.39	0.01721			2473.39	0.01684	2473.39	0.0193
2474.77	0.01599	2474.77	0.01741			2474.77	0.01674	2474.77	0.01782
2476.16	0.01565	2476.16	0.01625			2476.16	0.01735	2476.16	0.01813
2477.55	0.01492	2477.55	0.01634			2477.55	0.01757	2477.55	0.01796
2478.94	0.01537	2478.94	0.01602			2478.94	0.01787	2478.94	0.01811
2480.32	0.01549	2480.32	0.01653			2480.32	0.01739	2480.32	0.01826
2481.71	0.01581	2481.71	0.016			2481.71	0.01785	2481.71	0.01777
2483.1	0.01586	2483.1	0.01558			2483.1	0.01776	2483.1	0.01857
2484.48	0.01572	2484.48	0.01567			2484.48	0.0169	2484.48	0.01693
2485.87	0.0159	2485.87	0.01659			2485.87	0.01696	2485.87	0.01853
2487.26	0.01433	2487.26	0.01667			2487.26	0.01702	2487.26	0.01722
2488.64	0.01458	2488.64	0.01707			2488.64	0.01662	2488.64	0.01672
2490.03	0.01411	2490.03	0.01541			2490.03	0.01768	2490.03	0.01671
2491.41	0.01417	2491.41	0.01622			2491.41	0.01759	2491.41	0.01751
2492.8	0.01539	2492.8	0.01476			2492.8	0.01712	2492.8	0.01814
2494.18	0.01454	2494.18	0.01651			2494.18	0.01635	2494.18	0.01668
2495.57	0.01472	2495.57	0.01598			2495.57	0.01718	2495.57	0.01667
2496.95	0.01478	2496.95	0.01608			2496.95	0.01747	2496.95	0.01778
2498.34	0.01542	2498.34	0.01555			2498.34	0.01746	2498.34	0.01681
2499.72	0.01508	2499.72	0.01544			2499.72	0.01768	2499.72	0.01712
2501.1	0.01495	2501.1	0.01605			2501.1	0.01706	2501.1	0.01567
2502.49	0.01481	2502.49	0.01645			2502.49	0.01789	2502.49	0.01678
2503.87	0.01525	2503.87	0.01644			2503.87	0.01704	2503.87	0.01645
2505.25	0.0153	2505.25	0.0152			2505.25	0.01726	2505.25	0.01724
2506.64	0.01394	2506.64	0.01539			2506.64	0.0174	2506.64	0.01691
2508.02	0.01483	2508.02	0.01538			2508.02	0.01746	2508.02	0.01737
2509.4	0.01579	2509.4	0.01558			2509.4	0.01775	2509.4	0.01704
2510.78	0.01462	2510.78	0.01546			2510.78	0.01782	2510.78	0.01719
2512.17	0.0159	2512.17	0.01628			2512.17	0.01743	2512.17	0.01927
2513.55	0.01621	2513.55	0.01596			2513.55	0.0172	2513.55	0.01686
2514.93	0.0155	2514.93	0.01688			2514.93	0.01818	2514.93	0.01861
2516.31	0.01562	2516.31	0.01635			2516.31	0.01786	2516.31	0.01716
2517.69	0.01548	2517.69	0.01613			2517.69	0.01762	2517.69	0.0181
2519.07	0.0161	2519.07	0.01581			2519.07	0.0185	2519.07	0.01792
2520.45	0.01614	2520.45	0.0162			2520.45	0.01788	2520.45	0.01838
2521.83	0.01555	2521.83	0.01628			2521.83	0.01816	2521.83	0.01804
2523.21	0.01541	2523.21	0.01546			2523.21	0.0189	2523.21	0.01834
2524.59	0.01598	2524.59	0.01626			2524.59	0.01836	2524.59	0.0177
2525.97	0.01661	2525.97	0.01605			2525.97	0.01933	2525.97	0.01944
2527.35	0.01552	2527.35	0.01707			2527.35	0.01865	2527.35	0.01642
2528.73	0.01559	2528.73	0.01798			2528.73	0.01918	2528.73	0.0188
2530.1	0.01584	2530.1	0.01666			2530.1	0.0185	2530.1	0.0188
2531.48	0.01622	2531.48	0.01757			2531.48	0.0191	2531.48	0.01768
2532.86	0.01749	2532.86	0.01726			2532.86	0.01819	2532.86	0.02037
2534.24	0.01653	2534.24	0.01593			2534.24	0.01939	2534.24	0.01926
2535.62	0.0162	2535.62	0.01826			2535.62	0.02036	2535.62	0.01909
2536.99	0.0167	2536.99	0.01744			2536.99	0.02012	2536.99	0.01845
2538.37	0.01733	2538.37	0.01783			2538.37	0.02003	2538.37	0.01907
2539.75	0.01681	2539.75	0.01843			2539.75	0.02069	2539.75	0.02048
2541.12	0.01832	2541.12	0.0172			2541.12	0.02098	2541.12	0.02015
2542.5	0.01768	2542.5	0.0177			2542.5	0.02119	2542.5	0.02061
2543.88	0.01747	2543.88	0.01849			2543.88	0.02125	2543.88	0.02013
2545.25	0.01689	2545.25	0.01858			2545.25	0.02154	2545.25	0.0209
2546.63	0.0184	2546.63	0.01857			2546.63	0.02153	2546.63	0.02057
2548	0.01858	2548	0.01967			2548	0.02241	2548	0.02103
2549.38	0.01939	2549.38	0.01935			2549.38	0.02187	2549.38	0.02086
2550.75	0.01906	2550.75	0.01974			2550.75	0.02208	2550.75	0.02179
2552.13	0.01962	2552.13	0.02064			2552.13	0.02192	2552.13	0.02131
2553.5	0.01999	2553.5	0.02023			2553.5	0.02326	2553.5	0.0235
2554.87	0.02063	2554.87	0.01892			2554.87	0.02355	2554.87	0.02193
2556.25	0.0205	2556.25	0.01983			2556.25	0.02333	2556.25	0.02256
2557.62	0.02076	2557.62	0.02225			2557.62	0.02311	2557.62	0.02194
2559	0.02094	2559	0.02134			2559	0.02512	2559	0.02256
2560.37	0.02175	2560.37	0.02143			2560.37	0.02325	2560.37	0.02412
2561.74	0.02205	2561.74	0.02101			2561.74	0.02501	2561.74	0.02285
2563.11	0.0221	2563.11	0.023			2563.11	0.02544	2563.11	0.02345
2564.49	0.02283	2564.49	0.02278			2564.49	0.02594	2564.49	0.02626
2565.86	0.02269	2565.86	0.02337			2565.86	0.02651	2565.86	0.02452
2567.23	0.02425	2567.23	0.02416			2567.23	0.02658	2567.23	0.02607
2568.6	0.02324	2568.6	0.02555			2568.6	0.02687	2568.6	0.02732
2569.97	0.0243	2569.97	0.02434			2569.97	0.02857	2569.97	0.02778
2571.34	0.02461	2571.34	0.02564			2571.34	0.02901	2571.34	0.02762
2572.72	0.02599	2572.72	0.02613			2572.72	0.02959	2572.72	0.02933
2574.09	0.02667	2574.09	0.02612			2574.09	0.03091	2574.09	0.02979
2575.46	0.02678	2575.46	0.02882			2575.46	0.03216	2575.46	0.03103
2576.83	0.02753	2576.83	0.0272			2576.83	0.03192	2576.83	0.03039
2578.2	0.02858	2578.2	0.02669			2578.2	0.03332	2578.2	0.03084
2579.57	0.02945	2579.57	0.02938			2579.57	0.03479	2579.57	0.03037
2580.94	0.02957	2580.94	0.02967			2580.94	0.03441	2580.94	0.03223
2582.3	0.03081	2582.3	0.03096			2582.3	0.03536	2582.3	0.03284
2583.67	0.03043	2583.67	0.03165			2583.67	0.03823	2583.67	0.03346
2585.04	0.03305	2585.04	0.03304			2585.04	0.03682	2585.04	0.03501
2586.41	0.03442	2586.41	0.03413			2586.41	0.03962	2586.41	0.03734
2587.78	0.03598	2587.78	0.03253			2587.78	0.03924	2587.78	0.03796
2589.15	0.03497	2589.15	0.03382			2589.15	0.04085	2589.15	0.03997
2590.51	0.03639	2590.51	0.0371			2590.51	0.0432	2590.51	0.04214
2591.88	0.0385	2591.88	0.03788			2591.88	0.04422	2591.88	0.04259
2593.25	0.04011	2593.25	0.03895			2593.25	0.04427	2593.25	0.04147
2594.62	0.04065	2594.62	0.03933			2594.62	0.04564	2594.62	0.04394
2595.98	0.04156	2595.98	0.041			2595.98	0.04805	2595.98	0.04438
2597.35	0.04323	2597.35	0.04108			2597.35	0.04942	2597.35	0.04498
2598.72	0.04514	2598.72	0.04375			2598.72	0.05058	2598.72	0.04854
2600.08	0.04632	2600.08	0.04632			2600.08	0.0544	2600.08	0.04899
2601.45	0.04911	2601.45	0.0464			2601.45	0.05585	2601.45	0.05115
2602.81	0.0484	2602.81	0.04708			2602.81	0.05862	2602.81	0.05252
2604.18	0.04968	2604.18	0.05053			2604.18	0.05999	2604.18	0.05327
2605.54	0.05363	2605.54	0.05129			2605.54	0.06348	2605.54	0.05649
2606.91	0.05478	2606.91	0.05542			2606.91	0.06336	2606.91	0.05939
2608.27	0.05791	2608.27	0.05458			2608.27	0.06573	2608.27	0.06089
2609.64	0.06097	2609.64	0.059			2609.64	0.06825	2609.64	0.06194
2611	0.06081	2611	0.06193			2611	0.07085	2611	0.06576
2612.37	0.06555	2612.37	0.06684			2612.37	0.0752	2612.37	0.06789
2613.73	0.06725	2613.73	0.06819			2613.73	0.0783	2613.73	0.07124
2615.09	0.07279	2615.09	0.06993			2615.09	0.08192	2615.09	0.07383
2616.46	0.0725	2616.46	0.07413			2616.46	0.08669	2616.46	0.07579
2617.82	0.07877	2617.82	0.0804			2617.82	0.08693	2617.82	0.07959
2619.18	0.07859	2619.18	0.08399			2619.18	0.09358	2619.18	0.08092
2620.54	0.08236	2620.54	0.08964			2620.54	0.09745	2620.54	0.0884
2621.91	0.08841	2621.91	0.09439			2621.91	0.10175	2621.91	0.09156
2623.27	0.0926	2623.27	0.09835			2623.27	0.10589	2623.27	0.09211
2624.63	0.09605	2624.63	0.10654			2624.63	0.112	2624.63	0.0948
2625.99	0.1003	2625.99	0.11187			2625.99	0.11658	2625.99	0.0995
2627.35	0.10449	2627.35	0.11966			2627.35	0.12146	2627.35	0.10281
2628.71	0.10968	2628.71	0.12383			2628.71	0.12628	2628.71	0.10952
2630.07	0.11549	2630.07	0.13232			2630.07	0.13336	2630.07	0.11163
2631.43	0.12021	2631.43	0.13896			2631.43	0.14037	2631.43	0.11865
2632.79	0.12541	2632.79	0.14306			2632.79	0.14753	2632.79	0.12245
2634.15	0.13043	2634.15	0.15244			2634.15	0.15244	2634.15	0.12825
2635.51	0.13741	2635.51	0.15927			2635.51	0.16184	2635.51	0.1319
2636.87	0.14235	2636.87	0.16471			2636.87	0.16825	2636.87	0.13921
2638.23	0.14783	2638.23	0.1716			2638.23	0.17471	2638.23	0.14297
2639.59	0.15254	2639.59	0.17679			2639.59	0.18121	2639.59	0.14764
2640.95	0.16048	2640.95	0.18176			2640.95	0.18805	2640.95	0.1509
2642.31	0.16318	2642.31	0.18544			2642.31	0.19232	2642.31	0.15827
2643.67	0.17133	2643.67	0.19311			2643.67	0.19615	2643.67	0.16151
2645.03	0.17879	2645.03	0.19306			2645.03	0.19904	2645.03	0.16672
2646.38	0.18265	2646.38	0.20152			2646.38	0.20548	2646.38	0.17804
2647.74	0.19001	2647.74	0.20287			2647.74	0.21172	2647.74	0.1787
2649.1	0.19018	2649.1	0.20805			2649.1	0.21481	2649.1	0.1832
2650.45	0.20088	2650.45	0.20584			2650.45	0.21806	2650.45	0.18558
2651.81	0.20083	2651.81	0.21115			2651.81	0.22038	2651.81	0.1904
2653.17	0.20889	2653.17	0.21664			2653.17	0.22479	2653.17	0.1905
2654.52	0.21292	2654.52	0.22104			2654.52	0.22508	2654.52	0.19788
2655.88	0.21552	2655.88	0.21872			2655.88	0.22499	2655.88	0.19704
2657.24	0.21658	2657.24	0.21871			2657.24	0.22618	2657.24	0.20288
2658.59	0.22043	2658.59	0.2188			2658.59	0.22542	2658.59	0.20277
2659.95	0.22379	2659.95	0.22305			2659.95	0.22659	2659.95	0.20753
2661.3	0.2238	2661.3	0.21974			2661.3	0.2267	2661.3	0.20454
2662.66	0.22625	2662.66	0.22283			2662.66	0.2222	2662.66	0.20762
2664.01	0.22559	2664.01	0.22011			2664.01	0.22246	2664.01	0.20692
2665.37	0.2267	2665.37	0.21855			2665.37	0.2202	2665.37	0.20409
2666.72	0.22587	2666.72	0.21932			2666.72	0.21959	2666.72	0.20657
2668.07	0.22625	2668.07	0.21892			2668.07	0.21418	2668.07	0.20314
2669.43	0.22912	2669.43	0.21766			2669.43	0.21337	2669.43	0.19715
2670.78	0.22332	2670.78	0.20799			2670.78	0.20791	2670.78	0.2004
2672.13	0.22143	2672.13	0.2087			2672.13	0.20634	2672.13	0.20034
2673.49	0.21993	2673.49	0.21001			2673.49	0.20092	2673.49	0.19652
2674.84	0.21765	2674.84	0.19992			2674.84	0.19803	2674.84	0.1974
2676.19	0.20979	2676.19	0.20434			2676.19	0.19685	2676.19	0.19193
2677.55	0.2086	2677.55	0.19521			2677.55	0.19137	2677.55	0.19234
2678.9	0.20768	2678.9	0.1937			2678.9	0.18687	2678.9	0.19002
2680.25	0.20056	2680.25	0.18994			2680.25	0.18235	2680.25	0.18631
2681.6	0.19487	2681.6	0.18703			2681.6	0.17775	2681.6	0.1847
2682.95	0.19186	2682.95	0.18037			2682.95	0.17215	2682.95	0.17917
2684.3	0.1847	2684.3	0.1774			2684.3	0.17086	2684.3	0.18135
2685.65	0.17951	2685.65	0.17359			2685.65	0.16675	2685.65	0.17122
2687	0.17624	2687	0.16935			2687	0.15961	2687	0.16971
2688.35	0.17143	2688.35	0.16427			2688.35	0.15707	2688.35	0.16854
2689.71	0.16542	2689.71	0.16179			2689.71	0.1551	2689.71	0.1636
2691.06	0.16101	2691.06	0.1591			2691.06	0.14911	2691.06	0.15788
2692.41	0.15377	2692.41	0.15694			2692.41	0.14172	2692.41	0.15483
2693.75	0.14927	2693.75	0.15406			2693.75	0.139	2693.75	0.15128
2695.1	0.14335	2695.1	0.15143			2695.1	0.13603	2695.1	0.14544
2696.45	0.13911	2696.45	0.1486			2696.45	0.13006	2696.45	0.13734
2697.8	0.13375	2697.8	0.14049			2697.8	0.1244	2697.8	0.13287
2699.15	0.12633	2699.15	0.1336			2699.15	0.11944	2699.15	0.13221
2700.5	0.12401	2700.5	0.13223			2700.5	0.11536	2700.5	0.13068
2701.85	0.11467	2701.85	0.12378			2701.85	0.11237	2701.85	0.12198
2703.19	0.11099	2703.19	0.12262			2703.19	0.10604	2703.19	0.11912
2704.54	0.10687	2704.54	0.11732			2704.54	0.09819	2704.54	0.1149
2705.89	0.10087	2705.89	0.10969			2705.89	0.09525	2705.89	0.10871
2707.24	0.09595	2707.24	0.10129			2707.24	0.09222	2707.24	0.10386
2708.58	0.09091	2708.58	0.1			2708.58	0.08735	2708.58	0.09872
2709.93	0.08854	2709.93	0.09987			2709.93	0.08285	2709.93	0.0963
2711.28	0.08269	2711.28	0.09152			2711.28	0.07887	2711.28	0.09375
2712.62	0.07898	2712.62	0.08664			2712.62	0.07554	2712.62	0.08717
2713.97	0.07556	2713.97	0.08369			2713.97	0.07129	2713.97	0.08389
2715.31	0.07389	2715.31	0.07899			2715.31	0.06789	2715.31	0.0815
2716.66	0.0696	2716.66	0.07515			2716.66	0.06653	2716.66	0.08014
2718	0.06681	2718	0.07137			2718	0.06345	2718	0.07531
2719.35	0.06352	2719.35	0.06989			2719.35	0.0615	2719.35	0.07392
2720.69	0.06182	2720.69	0.06744			2720.69	0.05872	2720.69	0.07057
2722.04	0.05929	2722.04	0.06501			2722.04	0.05567	2722.04	0.06709
2723.38	0.05602	2723.38	0.05924			2723.38	0.05388	2723.38	0.06243
2724.73	0.05476	2724.73	0.05876			2724.73	0.05239	2724.73	0.06018
2726.07	0.05146	2726.07	0.05455			2726.07	0.05069	2726.07	0.05839
2727.41	0.04961	2727.41	0.05293			2727.41	0.04602	2727.41	0.05616
2728.76	0.04727	2728.76	0.05025			2728.76	0.04496	2728.76	0.05407
2730.1	0.04569	2730.1	0.04871			2730.1	0.0446	2730.1	0.05181
2731.44	0.04381	2731.44	0.0483			2731.44	0.04202	2731.44	0.04925
2732.78	0.04233	2732.78	0.04635			2732.78	0.03901	2732.78	0.04831
2734.13	0.04163	2734.13	0.04382			2734.13	0.03813	2734.13	0.04916
2735.47	0.03974	2735.47	0.04044			2735.47	0.03767	2735.47	0.04717
2736.81	0.03768	2736.81	0.04051			2736.81	0.03693	2736.81	0.0452
2738.15	0.03706	2738.15	0.0381			2738.15	0.03565	2738.15	0.04012
2739.49	0.03592	2739.49	0.03715			2739.49	0.03353	2739.49	0.04026
2740.83	0.03413	2740.83	0.03725			2740.83	0.03275	2740.83	0.03863
2742.17	0.03313	2742.17	0.03554			2742.17	0.03298	2742.17	0.03716
2743.52	0.03188	2743.52	0.03317			2743.52	0.03123	2743.52	0.03792
2744.86	0.03118	2744.86	0.0328			2744.86	0.02855	2744.86	0.0348
2746.2	0.03059	2746.2	0.03253			2746.2	0.02983	2746.2	0.03406
2747.54	0.02987	2747.54	0.03024			2747.54	0.02849	2747.54	0.03481
2748.88	0.02903	2748.88	0.0309			2748.88	0.02877	2748.88	0.03272
2750.22	0.02693	2750.22	0.02861			2750.22	0.02651	2750.22	0.03182
2751.56	0.02728	2751.56	0.02764			2751.56	0.02678	2751.56	0.03107
2752.89	0.02572	2752.89	0.02716			2752.89	0.02451	2752.89	0.0321
2754.23	0.02487	2754.23	0.02515			2754.23	0.02528	2754.23	0.03016
2755.57	0.02504	2755.57	0.02838			2755.57	0.02429	2755.57	0.0294
2756.91	0.02431	2756.91	0.02436			2756.91	0.02336	2756.91	0.02775
2758.25	0.02317	2758.25	0.02473			2758.25	0.02356	2758.25	0.02669
2759.58	0.02351	2759.58	0.02291			2759.58	0.02361	2759.58	0.02563
2760.92	0.02248	2760.92	0.0228			2760.92	0.02268	2760.92	0.02666
2762.26	0.02193	2762.26	0.02193			2762.26	0.02189	2762.26	0.0253
2763.6	0.02162	2763.6	0.02277			2763.6	0.02139	2763.6	0.02425
2764.93	0.02036	2764.93	0.02201			2764.93	0.02068	2764.93	0.02365
2766.27	0.01982	2766.27	0.02191			2766.27	0.02082	2766.27	0.02365
2767.61	0.02018	2767.61	0.02095			2767.61	0.02039	2767.61	0.02335
2768.94	0.01833	2768.94	0.02019			2768.94	0.01983	2768.94	0.02261
2770.28	0.01904	2770.28	0.02076			2770.28	0.0199	2770.28	0.02201
2771.62	0.0191	2771.62	0.02038			2771.62	0.01975	2771.62	0.01978
2772.95	0.01832	2772.95	0.01933			2772.95	0.01954	2772.95	0.02126
2774.29	0.01796	2774.29	0.01828			2774.29	0.01925	2774.29	0.0214
2775.62	0.01765	2775.62	0.01912			2775.62	0.01819	2775.62	0.02198
2776.95	0.01675	2776.95	0.01845			2776.95	0.01874	2776.95	0.02079
2778.29	0.0177	2778.29	0.01645			2778.29	0.01853	2778.29	0.02034
2779.62	0.01662	2779.62	0.01749			2779.62	0.01824	2779.62	0.01929
2780.96	0.01644	2780.96	0.01795			2780.96	0.01697	2780.96	0.01825
2782.29	0.01666	2782.29	0.01624			2782.29	0.01766	2782.29	0.01913
2783.63	0.0163	2783.63	0.01822			2783.63	0.01625	2783.63	0.01779
2784.96	0.01487	2784.96	0.01698			2784.96	0.01687	2784.96	0.01999
2786.29	0.0164	2786.29	0.01669			2786.29	0.01721	2786.29	0.01866
2787.63	0.01521	2787.63	0.01715			2787.63	0.01679	2787.63	0.01865
2788.96	0.01455	2788.96	0.01696			2788.96	0.01664	2788.96	0.01864
2790.29	0.01449	2790.29	0.01761			2790.29	0.01642	2790.29	0.01731
2791.62	0.01525	2791.62	0.01647			2791.62	0.0167	2791.62	0.01877
2792.95	0.01495	2792.95	0.01675			2792.95	0.01599	2792.95	0.01832
2794.28	0.01418	2794.28	0.01533			2794.28	0.0155	2794.28	0.01729
2795.62	0.01494	2795.62	0.01589			2795.62	0.01682	2795.62	0.01729
2796.95	0.01483	2796.95	0.01599			2796.95	0.01571	2796.95	0.01758
2798.28	0.01447	2798.28	0.0157			2798.28	0.0155	2798.28	0.01773
2799.61	0.01494	2799.61	0.01467			2799.61	0.01564	2799.61	0.01729
2800.94	0.01411	2800.94	0.01608			2800.94	0.0148	2800.94	0.01743
2802.27	0.01429	2802.27	0.01504			2802.27	0.01507	2802.27	0.01625
2803.6	0.01334	2803.6	0.0156			2803.6	0.01562	2803.6	0.01668
2804.93	0.01416	2804.93	0.01512			2804.93	0.01499	2804.93	0.01609
2806.26	0.01433	2806.26	0.0153			2806.26	0.01519	2806.26	0.01549
2807.59	0.01362	2807.59	0.01482			2807.59	0.01498	2807.59	0.01534
2808.92	0.01355	2808.92	0.01426			2808.92	0.01477	2808.92	0.01681
2810.25	0.01349	2810.25	0.01378			2810.25	0.01448	2810.25	0.01709
2811.58	0.01307	2811.58	0.01594			2811.58	0.01469	2811.58	0.01547
2812.9	0.01348	2812.9	0.01537			2812.9	0.01489	2812.9	0.01532
2814.23	0.01289	2814.23	0.01377			2814.23	0.01433	2814.23	0.01619
2815.56	0.01341	2815.56	0.01423			2815.56	0.0153	2815.56	0.01648
2816.89	0.01394	2816.89	0.01432			2816.89	0.01362	2816.89	0.0156
2818.22	0.01264	2818.22	0.01432			2818.22	0.01439	2818.22	0.01633
2819.54	0.01259	2819.54	0.01488			2819.54	0.01439	2819.54	0.01589
2820.87	0.01306	2820.87	0.01508			2820.87	0.01418	2820.87	0.01619
2822.2	0.01289	2822.2	0.01517			2822.2	0.01488	2822.2	0.01546
2823.52	0.01254	2823.52	0.01339			2823.52	0.01398	2823.52	0.01473
2824.85	0.01318	2824.85	0.01545			2824.85	0.01454	2824.85	0.01502
2826.18	0.01265	2826.18	0.01376			2826.18	0.0137	2826.18	0.01443
2827.5	0.01287	2827.5	0.01506			2827.5	0.01376	2827.5	0.01618
2828.83	0.01198	2828.83	0.01514			2828.83	0.01388	2828.83	0.01455
2830.15	0.01279	2830.15	0.01401			2830.15	0.0145	2830.15	0.016
2831.48	0.01261	2831.48	0.01465			2831.48	0.01442	2831.48	0.01541
2832.8	0.01302	2832.8	0.01446			2832.8	0.01435	2832.8	0.01526
2834.13	0.0129	2834.13	0.01427			2834.13	0.01441	2834.13	0.01482
2835.45	0.01231	2835.45	0.0139			2835.45	0.0142	2835.45	0.01526
2836.78	0.01302	2836.78	0.01521			2836.78	0.01483	2836.78	0.01379
2838.1	0.01325	2838.1	0.01483			2838.1	0.01393	2838.1	0.01482
2839.42	0.01272	2839.42	0.01474			2839.42	0.01434	2839.42	0.01423
2840.75	0.01278	2840.75	0.01455			2840.75	0.01468	2840.75	0.0151
2842.07	0.01248	2842.07	0.01389			2842.07	0.0151	2842.07	0.01452
2843.39	0.01295	2843.39	0.01547			2843.39	0.01475	2843.39	0.01554
2844.72	0.01265	2844.72	0.015			2844.72	0.01516	2844.72	0.01349
2846.04	0.01306	2846.04	0.01491			2846.04	0.01537	2846.04	0.0148
2847.36	0.01242	2847.36	0.01463			2847.36	0.0144	2847.36	0.01363
2848.68	0.01283	2848.68	0.01501			2848.68	0.01489	2848.68	0.01583
2850.01	0.01277	2850.01	0.01491			2850.01	0.01405	2850.01	0.01451
2851.33	0.0123	2851.33	0.01454			2851.33	0.0153	2851.33	0.01509
2852.65	0.01253	2852.65	0.01378			2852.65	0.01453	2852.65	0.01436
2853.97	0.01211	2853.97	0.01546			2853.97	0.0148	2853.97	0.01465
2855.29	0.01211	2855.29	0.01601			2855.29	0.01514	2855.29	0.01333
2856.61	0.01163	2856.61	0.01498			2856.61	0.01562	2856.61	0.01638
2857.93	0.01227	2857.93	0.0145			2857.93	0.01513	2857.93	0.01463
2859.25	0.01169	2859.25	0.01413			2859.25	0.01595	2859.25	0.01491
2860.57	0.01221	2860.57	0.01403			2860.57	0.01513	2860.57	0.01491
2861.89	0.01274	2861.89	0.01403			2861.89	0.01464	2861.89	0.01404
2863.21	0.01175	2863.21	0.01441			2863.21	0.01533	2863.21	0.01419
2864.53	0.01157	2864.53	0.01394			2864.53	0.01471	2864.53	0.01404
2865.85	0.01227	2865.85	0.0146			2865.85	0.01478	2865.85	0.01492
2867.17	0.0118	2867.17	0.01357			2867.17	0.01492	2867.17	0.01491
2868.49	0.01192	2868.49	0.01422			2868.49	0.01457	2868.49	0.01491
2869.81	0.01192	2869.81	0.01384			2869.81	0.01505	2869.81	0.01491
2871.12	0.01168	2871.12	0.01393			2871.12	0.01367	2871.12	0.01447
2872.44	0.01214	2872.44	0.01374			2872.44	0.01456	2872.44	0.01446
2873.76	0.01167	2873.76	0.01327			2873.76	0.01441	2873.76	0.01518
2875.08	0.0119	2875.08	0.01326			2875.08	0.01399	2875.08	0.01518
2876.4	0.01084	2876.4	0.01242			2876.4	0.01406	2876.4	0.0143
2877.71	0.01172	2877.71	0.01297			2877.71	0.01378	2877.71	0.01415
2879.03	0.01102	2879.03	0.01334			2879.03	0.01392	2879.03	0.01444
2880.35	0.01177	2880.35	0.01306			2880.35	0.01309	2880.35	0.01502
2881.66	0.01142	2881.66	0.01315			2881.66	0.01405	2881.66	0.01414
2882.98	0.01154	2882.98	0.01241			2882.98	0.01412	2882.98	0.01472
2884.29	0.01188	2884.29	0.01324			2884.29	0.01329	2884.29	0.01428
2885.61	0.01141	2885.61	0.01287			2885.61	0.01315	2885.61	0.01472
2886.93	0.011	2886.93	0.01268			2886.93	0.01321	2886.93	0.01457
2888.24	0.0117	2888.24	0.01175			2888.24	0.01294	2888.24	0.01341
2889.56	0.01188	2889.56	0.01287			2889.56	0.01363	2889.56	0.0137
2890.87	0.01188	2890.87	0.0125			2890.87	0.01349	2890.87	0.01501
2892.18	0.01107	2892.18	0.01194			2892.18	0.01315	2892.18	0.01472
2893.5	0.01136	2893.5	0.01203			2893.5	0.01287	2893.5	0.01385
2894.81	0.01066	2894.81	0.01333			2894.81	0.01274	2894.81	0.01414
2896.13	0.01153	2896.13	0.01212			2896.13	0.01335	2896.13	0.01486
2897.44	0.01071	2897.44	0.01212			2897.44	0.01245	2897.44	0.01282
2898.75	0.01112	2898.75	0.01193			2898.75	0.01287	2898.75	0.01369
2900.07	0.01042	2900.07	0.01174			2900.07	0.01238	2900.07	0.01326
2901.38	0.01088	2901.38	0.01109			2901.38	0.01259	2901.38	0.01471
2902.69	0.01083	2902.69	0.01137			2902.69	0.01273	2902.69	0.01369
2904	0.01071	2904	0.01212			2904	0.01204	2904	0.01486
2905.32	0.01124	2905.32	0.011			2905.32	0.01225	2905.32	0.01369
2906.63	0.01129	2906.63	0.01091			2906.63	0.01259	2906.63	0.0134
2907.94	0.0103	2907.94	0.01128			2907.94	0.01225	2907.94	0.01485
2909.25	0.00995	2909.25	0.01025			2909.25	0.01197	2909.25	0.01427
2910.56	0.01059	2910.56	0.0109			2910.56	0.01238	2910.56	0.01397
2911.87	0.01059	2911.87	0.01127			2911.87	0.01245	2911.87	0.01339
2913.19	0.01088	2913.19	0.01071			2913.19	0.01244	2913.19	0.0144
2914.5	0.01093	2914.5	0.01117			2914.5	0.01223	2914.5	0.01498
2915.81	0.0104	2915.81	0.01098			2915.81	0.01168	2915.81	0.0144
2917.12	0.01069	2917.12	0.01089			2917.12	0.0123	2917.12	0.01381
2918.43	0.01057	2918.43	0.01042			2918.43	0.01174	2918.43	0.01294
2919.74	0.01034	2919.74	0.00995			2919.74	0.01243	2919.74	0.01221
2921.05	0.00987	2921.05	0.01079			2921.05	0.01146	2921.05	0.01337
2922.36	0.01051	2922.36	0.01115			2922.36	0.01167	2922.36	0.01322
2923.66	0.01051	2923.66	0.01078			2923.66	0.01208	2923.66	0.01394
2924.97	0.0101	2924.97	0.01078			2924.97	0.0118	2924.97	0.01292
2926.28	0.01067	2926.28	0.00975			2926.28	0.01186	2926.28	0.01465
2927.59	0.01055	2927.59	0.01067			2927.59	0.01151	2927.59	0.01378
2928.9	0.01054	2928.9	0.01011			2928.9	0.01178	2928.9	0.01276
2930.21	0.01077	2930.21	0.01029			2930.21	0.01218	2930.21	0.0129
2931.51	0.01042	2931.51	0.01019			2931.51	0.01129	2931.51	0.01289
2932.82	0.01042	2932.82	0.01056			2932.82	0.01142	2932.82	0.0126
2934.13	0.0107	2934.13	0.01037			2934.13	0.01135	2934.13	0.01332
2935.44	0.00995	2935.44	0.01055			2935.44	0.01107	2935.44	0.01403
2936.74	0.01012	2936.74	0.01018			2936.74	0.01141	2936.74	0.01388
2938.05	0.00919	2938.05	0.00944			2938.05	0.01175	2938.05	0.01157
2939.35	0.01029	2939.35	0.00934			2939.35	0.01134	2939.35	0.0133
2940.66	0.00965	2940.66	0.01045			2940.66	0.01106	2940.66	0.01359
2941.97	0.00959	2941.97	0.01008			2941.97	0.01134	2941.97	0.01229
2943.27	0.00942	2943.27	0.00989			2943.27	0.01127	2943.27	0.01359
2944.58	0.00936	2944.58	0.00999			2944.58	0.01011	2944.58	0.01387
2945.88	0.0097	2945.88	0.01017			2945.88	0.01092	2945.88	0.01301
2947.19	0.0097	2947.19	0.00989			2947.19	0.01058	2947.19	0.01199
2948.49	0.00923	2948.49	0.00896			2948.49	0.01044	2948.49	0.01257
2949.8	0.00958	2949.8	0.01007			2949.8	0.01044	2949.8	0.01228
2951.1	0.00952	2951.1	0.00988			2951.1	0.01105	2951.1	0.01185
2952.4	0.00923	2952.4	0.00896			2952.4	0.01099	2952.4	0.01286
2953.71	0.00958	2953.71	0.0097			2953.71	0.01112	2953.71	0.01214
2955.01	0.0093	2955.01	0.01016			2955.01	0.01038	2955.01	0.01228
2956.32	0.00877	2956.32	0.00979			2956.32	0.01024	2956.32	0.01286
2957.62	0.00883	2957.62	0.0097			2957.62	0.0101	2957.62	0.01256
2958.92	0.009	2958.92	0.00914			2958.92	0.01036	2958.92	0.01198
2960.22	0.00899	2960.22	0.00932			2960.22	0.01022	2960.22	0.01168
2961.53	0.00904	2961.53	0.00903			2961.53	0.01008	2961.53	0.01211
2962.83	0.00904	2962.83	0.00894			2962.83	0.00987	2962.83	0.01196
2964.13	0.00869	2964.13	0.00967			2964.13	0.00986	2964.13	0.01109
2965.43	0.00851	2965.43	0.00967			2965.43	0.00993	2965.43	0.01152
2966.73	0.00869	2966.73	0.00893			2966.73	0.00986	2966.73	0.01066
2968.04	0.0088	2968.04	0.00903			2968.04	0.00952	2968.04	0.01253
2969.34	0.00875	2969.34	0.00903			2969.34	0.00952	2969.34	0.00995
2970.64	0.00875	2970.64	0.00985			2970.64	0.01007	2970.64	0.01181
2971.94	0.0091	2971.94	0.00949			2971.94	0.0098	2971.94	0.0111
2973.24	0.00835	2973.24	0.00912			2973.24	0.01028	2973.24	0.01067
2974.54	0.00858	2974.54	0.00913			2974.54	0.0092	2974.54	0.01111
2975.84	0.00818	2975.84	0.00959			2975.84	0.00927	2975.84	0.0101
2977.14	0.00917	2977.14	0.00895			2977.14	0.01002	2977.14	0.01154
2978.44	0.00824	2978.44	0.00913			2978.44	0.00906	2978.44	0.01054
2979.74	0.0083	2979.74	0.00913			2979.74	0.01036	2979.74	0.0101
2981.04	0.0083	2981.04	0.00876			2981.04	0.00933	2981.04	0.01082
2982.33	0.00841	2982.33	0.00976			2982.33	0.00878	2982.33	0.00952
2983.63	0.00835	2983.63	0.00948			2983.63	0.00898	2983.63	0.01095
2984.93	0.00817	2984.93	0.01003			2984.93	0.00918	2984.93	0.01066
2986.23	0.00828	2986.23	0.00966			2986.23	0.00986	2986.23	0.0108
2987.53	0.00817	2987.53	0.00902			2987.53	0.00945	2987.53	0.0108
2988.83	0.00805	2988.83	0.00893			2988.83	0.00925	2988.83	0.00965
2990.12	0.00771	2990.12	0.00874			2990.12	0.00925	2990.12	0.00951
2991.42	0.00822	2991.42	0.00892			2991.42	0.00938	2991.42	0.01023
2992.72	0.00811	2992.72	0.00938			2992.72	0.00898	2992.72	0.00965
2994.01	0.00805	2994.01	0.00874			2994.01	0.00911	2994.01	0.0108
2995.31	0.00759	2995.31	0.00966			2995.31	0.00891	2995.31	0.00979
2996.61	0.00736	2996.61	0.0091			2996.61	0.00836	2996.61	0.01008
2997.9	0.00799	2997.9	0.00919			2997.9	0.00945	2997.9	0.01008
2999.2	0.00776	2999.2	0.00928			2999.2	0.00863	2999.2	0.01022
3000.49	0.00805	3000.49	0.00928			3000.49	0.00924	3000.49	0.01007
3001.79	0.00753	3001.79	0.00901			3001.79	0.0087	3001.79	0.00907
3003.08	0.00764	3003.08	0.00882			3003.08	0.00897	3003.08	0.0105
3004.38	0.00856	3004.38	0.00983			3004.38	0.00924	3004.38	0.01108
3005.67	0.00851	3005.67	0.00947			3005.67	0.00931	3005.67	0.00965
3006.97	0.00793	3006.97	0.00901			3006.97	0.00904	3006.97	0.00993
3008.26	0.00839	3008.26	0.0091			3008.26	0.00856	3008.26	0.01008
3009.56	0.00822	3009.56	0.00956			3009.56	0.00925	3009.56	0.00979
3010.85	0.00771	3010.85	0.00984			3010.85	0.00877	3010.85	0.01008
3012.14	0.00851	3012.14	0.00892			3012.14	0.00905	3012.14	0.01023
3013.44	0.00857	3013.44	0.00911			3013.44	0.00912	3013.44	0.01052
3014.73	0.00783	3014.73	0.00948			3014.73	0.00898	3014.73	0.00994
3016.02	0.0076	3016.02	0.00948			3016.02	0.00878	3016.02	0.00894
3017.32	0.00777	3017.32	0.0093			3017.32	0.00933	3017.32	0.00995
3018.61	0.00801	3018.61	0.00967			3018.61	0.00838	3018.61	0.0078
3019.9	0.00807	3019.9	0.01041			3019.9	0.00913	3019.9	0.00837
3021.19	0.0083	3021.19	0.0093			3021.19	0.00933	3021.19	0.00981
3022.48	0.00801	3022.48	0.0094			3022.48	0.00927	3022.48	0.00953
3023.78	0.00883	3023.78	0.00949			3023.78	0.00968	3023.78	0.01068
3025.07	0.00842	3025.07	0.00885			3025.07	0.00941	3025.07	0.0091
3026.36	0.00819	3026.36	0.01005			3026.36	0.00832	3026.36	0.0104
3027.65	0.00802	3027.65	0.00895			3027.65	0.00921	3027.65	0.01097
3028.94	0.00814	3028.94	0.00968			3028.94	0.00907	3028.94	0.00968
3030.23	0.00831	3030.23	0.00931			3030.23	0.00859	3030.23	0.00953
3031.52	0.00796	3031.52	0.00931			3031.52	0.009	3031.52	0.0091
3032.81	0.00819	3032.81	0.01023			3032.81	0.00914	3032.81	0.00953
3034.1	0.00831	3034.1	0.00959			3034.1	0.00914	3034.1	0.00953
3035.39	0.00866	3035.39	0.00996			3035.39	0.0088	3035.39	0.0091
3036.68	0.00848	3036.68	0.01033			3036.68	0.00955	3036.68	0.00968
3037.97	0.00901	3037.97	0.00931			3037.97	0.00942	3037.97	0.00968
3039.26	0.00866	3039.26	0.01051			3039.26	0.00949	3039.26	0.00997
3040.54	0.00872	3040.54	0.00969			3040.54	0.00928	3040.54	0.01069
3041.83	0.00849	3041.83	0.00987			3041.83	0.00908	3041.83	0.01012
3043.12	0.0089	3043.12	0.00941			3043.12	0.00895	3043.12	0.00854
3044.41	0.00896	3044.41	0.00914			3044.41	0.00983	3044.41	0.00998
3045.7	0.0082	3045.7	0.00988			3045.7	0.01018	3045.7	0.01041
3046.99	0.00815	3046.99	0.00997			3046.99	0.00949	3046.99	0.01027
3048.27	0.00855	3048.27	0.01033			3048.27	0.00881	3048.27	0.00969
3049.56	0.00907	3049.56	0.01015			3049.56	0.00942	3049.56	0.00968
3050.85	0.00866	3050.85	0.01051			3050.85	0.00928	3050.85	0.01069
3052.13	0.00889	3052.13	0.00995			3052.13	0.01023	3052.13	0.01025
3053.42	0.00917	3053.42	0.01069			3053.42	0.00982	3053.42	0.00982
3054.71	0.00871	3054.71	0.00976			3054.71	0.00982	3054.71	0.0101
3055.99	0.00923	3055.99	0.00976			3055.99	0.00907	3055.99	0.01068
3057.28	0.00854	3057.28	0.00976			3057.28	0.01029	3057.28	0.01039
3058.56	0.00877	3058.56	0.00976			3058.56	0.01016	3058.56	0.01097
3059.85	0.0086	3059.85	0.01115			3059.85	0.0103	3059.85	0.01025
3061.13	0.00935	3061.13	0.01087			3061.13	0.00941	3061.13	0.00996
3062.42	0.00952	3062.42	0.01106			3062.42	0.01023	3062.42	0.01054
3063.7	0.00935	3063.7	0.01143			3063.7	0.00955	3063.7	0.01011
3064.99	0.00947	3064.99	0.01179			3064.99	0.01037	3064.99	0.01068
3066.27	0.00981	3066.27	0.01069			3066.27	0.01016	3066.27	0.0114
3067.56	0.00918	3067.56	0.01105			3067.56	0.01044	3067.56	0.01011
3068.84	0.00946	3068.84	0.01105			3068.84	0.01009	3068.84	0.01097
3070.12	0.00952	3070.12	0.01105			3070.12	0.01077	3070.12	0.01082
3071.41	0.00934	3071.41	0.0115			3071.41	0.01029	3071.41	0.01067
3072.69	0.00939	3072.69	0.0103			3072.69	0.01035	3072.69	0.01067
3073.97	0.00962	3073.97	0.01039			3073.97	0.01042	3073.97	0.0111
3075.25	0.01008	3075.25	0.0114			3075.25	0.01089	3075.25	0.01153
3076.54	0.01014	3076.54	0.01131			3076.54	0.01055	3076.54	0.0111
3077.82	0.01009	3077.82	0.0115			3077.82	0.01042	3077.82	0.01052
3079.1	0.01026	3079.1	0.01178			3079.1	0.01063	3079.1	0.01096
3080.38	0.01027	3080.38	0.01206			3080.38	0.01063	3080.38	0.01053
3081.66	0.01073	3081.66	0.01178			3081.66	0.01125	3081.66	0.01082
3082.95	0.01032	3082.95	0.01123			3082.95	0.01063	3082.95	0.01082
3084.23	0.01055	3084.23	0.01196			3084.23	0.01131	3084.23	0.01096
3085.51	0.01159	3085.51	0.01159			3085.51	0.01131	3085.51	0.01124
3086.79	0.01089	3086.79	0.01232			3086.79	0.01144	3086.79	0.01123
3088.07	0.01106	3088.07	0.01213			3088.07	0.01109	3088.07	0.01166
3089.35	0.01036	3089.35	0.01194			3089.35	0.01177	3089.35	0.01166
3090.63	0.01151	3090.63	0.01276			3090.63	0.01136	3090.63	0.0118
3091.91	0.01099	3091.91	0.01221			3091.91	0.01217	3091.91	0.01151
3093.19	0.01145	3093.19	0.01184			3093.19	0.01156	3093.19	0.01251
3094.47	0.01156	3094.47	0.0123			3094.47	0.01162	3094.47	0.01208
3095.75	0.0115	3095.75	0.01257			3095.75	0.01196	3095.75	0.01207
[truncated: 4 more rows]

## Sheet: Figure S7
figure S7 (a)									figure S7 (b)
[truncated: 12 more rows]

[truncated: 18 more sheets: Figure S8, Figure S9, Figure S11, Figure S13, Figure S14, Figure S15, Figure S16, Figure S17, Figure S19, Figure S20, Figure S21, Figure S22, Figure S23, Figure S24, Figure S25, Figure S26, Figure S27, Figure S28]
